# Supplementary material for: catena-Poly[[di-μ-bromido-dicopper(I)]bis­[μ-η2,σ1-4-(2-allyl-2H-tetra­zol-5-yl)pyridine]]
Source: Acta Crystallogr Sect E Struct Rep Online. 2008 Jun 7;64(Pt 7):m902. doi: 10.1107/S1600536808012439 (PMC2961675; doi:10.1107/S1600536808012439)
Supplement: Supplementary file 1 [file e-64-0m902-sup1.cif]

##############################################################################
###                                                                        ###
###        Electronic paper (Acta Crystallographica Section E)             ###
###                                                                        ###
##############################################################################
#                                                                            #
# This CIF contains the data in a paper accepted for publication in Acta     #
# Crystallographica Section E. It conforms to the requirements of Notes      #
# for Authors for Section E, and has been peer reviewed under the auspices   #
# of the IUCr Commission on Journals.                                        #
#                                                                            #
# Full details of the Crystallographic Information File format               #
# are given in the paper "The Crystallographic Information File (CIF):       #
# a New Standard Archive File for Crystallography" by S. R. Hall, F. H.      #
# Allen and I. D. Brown [Acta Cryst. (1991), A47, 655-685].                  #
#                                                                            #
# The current version of the core CIF dictionary is obtainable from          #
# ftp://ftp.iucr.org/pub/cif_core.dic. The current version number is 2.4.    #
#                                                                            #
# Software is freely available for graphical display of the structure(s) in  #
# this CIF.  For information consult the CIF home page http://www.iucr.org/  #
# cif/home.html                                                              #
#                                                                            #
# This file may be used for bona fide research purposes within the           #
# scientific community so long as proper attribution is given to the journal # 
# article from which it was obtained.                                        #
#                                                                            #
##############################################################################
                                             
data_I
_audit_creation_method     SHELXL-97
_chemical_name_systematic
;
catena-Poly[[di-\m-bromido-dicopper(I)]bis[\m-\h^2^,\s^1^-
4-(2-allyl-2<i>H</i>-tetrazol-5-yl)pyridine]]
;
_chemical_name_common     ?
_chemical_formula_moiety     'C9 H9 Br Cu N5'
_chemical_formula_sum     'C9 H9 Br Cu N5'
_chemical_formula_iupac     '[Cu Br (C9 H9 N5)]'
_chemical_formula_weight     330.66
_chemical_melting_point     ?
_symmetry_cell_setting     monoclinic
_symmetry_space_group_name_H-M     'C 2/c'
_symmetry_space_group_name_Hall     '-C 2yc'
loop_
    _symmetry_equiv_pos_as_xyz
    'x, y, z'
    '-x, y, -z+1/2'
    'x+1/2, y+1/2, z'
    '-x+1/2, y+1/2, -z+1/2'
    '-x, -y, -z'
    'x, -y, z-1/2'
    '-x+1/2, -y+1/2, -z'
    'x+1/2, -y+1/2, z-1/2'
_cell_length_a     17.502(3)
_cell_length_b     12.047(2)
_cell_length_c     13.664(3)
_cell_angle_alpha     90.00
_cell_angle_beta     129.52(3)
_cell_angle_gamma     90.00
_cell_volume     2222.4(12)
_cell_formula_units_Z     8
_cell_measurement_reflns_used     10074
_cell_measurement_theta_min     3.02
_cell_measurement_theta_max     28.81
_cell_measurement_temperature     293(2)
_exptl_crystal_description     block
_exptl_crystal_colour     colorless
_exptl_crystal_size_max     0.2
_exptl_crystal_size_mid     0.15
_exptl_crystal_size_min     0.1
_exptl_crystal_density_diffrn     1.977
_exptl_crystal_density_meas     ?
_exptl_crystal_density_method     'not measured'
_exptl_crystal_F_000     1296
_exptl_absorpt_coefficient_mu     5.539
_exptl_absorpt_correction_type     'multi-scan'
_exptl_absorpt_process_details     '(CrystalClear; Rigaku, 2005)'
_exptl_absorpt_correction_T_min     0.661
_exptl_absorpt_correction_T_max     1
_exptl_special_details
;
;
_diffrn_ambient_temperature     293(2)
_diffrn_radiation_type     MoK\a
_diffrn_radiation_wavelength     0.71073
_diffrn_radiation_source     'fine-focus sealed tube'
_diffrn_radiation_monochromator     graphite
_diffrn_measurement_device_type     'Rigaku Mercury2'
_diffrn_measurement_method     'CCD_Profile_fitting'
_diffrn_detector_area_resol_mean     13.6612
_diffrn_reflns_number     11222
_diffrn_reflns_av_R_equivalents     0.0499
_diffrn_reflns_av_sigmaI/netI     0.0379
_diffrn_reflns_theta_min     3.02
_diffrn_reflns_theta_max     27.48
_diffrn_reflns_theta_full     27.48
_diffrn_measured_fraction_theta_max     0.999
_diffrn_measured_fraction_theta_full     0.999
_diffrn_reflns_limit_h_min     -22
_diffrn_reflns_limit_h_max     22
_diffrn_reflns_limit_k_min     -15
_diffrn_reflns_limit_k_max     15
_diffrn_reflns_limit_l_min     -17
_diffrn_reflns_limit_l_max     17
_diffrn_standards_number     ?
_diffrn_standards_interval_count     ?
_diffrn_standards_interval_time     ?
_diffrn_standards_decay_%     ?
_refine_special_details
;
Refinement of <i>F</i>^2^ against ALL reflections. The weighted <i>R</i>-factor
<i>wR</i> and goodness of fit <i>S</i> are based on <i>F</i>^2^, conventional
<i>R</i>-factors <i>R</i> are based on <i>F</i>, with <i>F</i> set to zero for
negative <i>F</i>^2^. The threshold expression of <i>F</i>^2^ >
\s(<i>F</i>^2^) is used only for calculating <i>R</i>-factors(gt) <i>etc</i>.
and is not relevant to the choice of reflections for refinement.
<i>R</i>-factors based on <i>F</i>^2^ are statistically about twice as large
as those based on <i>F</i>, and <i>R</i>- factors based on ALL data will be
even larger.
;
_reflns_number_total     2552
_reflns_number_gt     1962
_reflns_threshold_expression     I>2\s(I)
_refine_ls_structure_factor_coef     Fsqd
_refine_ls_matrix_type     full
_refine_ls_R_factor_all     0.0554
_refine_ls_R_factor_gt     0.0387
_refine_ls_wR_factor_gt     0.0817
_refine_ls_wR_factor_ref     0.0878
_refine_ls_goodness_of_fit_ref     1.074
_refine_ls_restrained_S_all     1.074
_refine_ls_number_reflns     2552
_refine_ls_number_parameters     145
_refine_ls_number_restraints     0
_refine_ls_hydrogen_treatment     constr
_refine_ls_weighting_scheme     calc
_refine_ls_weighting_details
           'calc w=1/[\s^2^(Fo^2^)+(0.03P)^2^+4.1679P] where P=(Fo^2^+2Fc^2^)/3'
_atom_sites_solution_hydrogens     geom
_atom_sites_solution_primary     direct
_atom_sites_solution_secondary     difmap
_refine_ls_shift/su_max     0.001
_refine_ls_shift/su_mean     0.000
_refine_diff_density_max     0.399
_refine_diff_density_min     -0.767
_refine_ls_extinction_method     none
_refine_ls_extinction_coef     ?
loop_
    _atom_type_symbol
    _atom_type_description
    _atom_type_scat_dispersion_real
    _atom_type_scat_dispersion_imag
    _atom_type_scat_source
    'C' 'C' 0.0033 0.0016
                         'International Tables Vol C Tables 4.2.6.8 and 6.1.1.4'
    'H' 'H' 0.0000 0.0000
                         'International Tables Vol C Tables 4.2.6.8 and 6.1.1.4'
    'Br' 'Br' -0.2901 2.4595
                         'International Tables Vol C Tables 4.2.6.8 and 6.1.1.4'
    'Cu' 'Cu' 0.3201 1.2651
                         'International Tables Vol C Tables 4.2.6.8 and 6.1.1.4'
    'N' 'N' 0.0061 0.0033
                         'International Tables Vol C Tables 4.2.6.8 and 6.1.1.4'
_computing_data_collection     'CrystalClear (Rigaku, 2005)'
_computing_cell_refinement     'CrystalClear (Rigaku, 2005)'
_computing_data_reduction     'CrystalClear (Rigaku, 2005)'
_computing_structure_solution     'SHELXS97 (Sheldrick, 2008)'
_computing_structure_refinement     'SHELXL97 (Sheldrick, 2008)'
_computing_molecular_graphics
;
ORTEPIII (Johnson & Burnett, 1997) and ORTEP32 for Windows (Farrugia,
1997)
;
_computing_publication_material     'SHELXL97 (Sheldrick, 2008)'
loop_
    _atom_site_type_symbol
    _atom_site_label
    _atom_site_fract_x
    _atom_site_fract_y
    _atom_site_fract_z
    _atom_site_U_iso_or_equiv
    _atom_site_adp_type
    _atom_site_calc_flag
    _atom_site_refinement_flags
    _atom_site_occupancy
    _atom_site_disorder_assembly
    _atom_site_disorder_group
    Cu Cu1 0.39530(4) -0.00789(3) 0.59335(4) 0.03898(15) Uani d . 1 . .
    Br Br1 0.41669(3) -0.00735(3) 0.79367(3) 0.03492(12) Uani d . 1 . .
    N N1 0.4034(2) 0.4106(2) 0.5433(3) 0.0379(8) Uani d . 1 . .
    N N2 0.3650(3) 0.4582(3) 0.3597(3) 0.0448(8) Uani d . 1 . .
    N N3 0.3835(3) 0.3508(3) 0.3743(3) 0.0475(9) Uani d . 1 . .
    N N4 0.4055(2) 0.3250(2) 0.4833(3) 0.0363(7) Uani d . 1 . .
    N N5 0.3645(2) 0.8317(2) 0.5386(3) 0.0319(7) Uani d . 1 . .
    C C1 0.2905(3) 0.0849(3) 0.4367(4) 0.0397(9) Uani d . 1 . .
    H H1A 0.2909 0.0807 0.3661 0.048 Uiso calc R 1 . .
    H H1B 0.2243 0.0836 0.4105 0.048 Uiso calc R 1 . .
    C C2 0.3548(3) 0.1574(3) 0.5299(4) 0.0376(9) Uani d . 1 . .
    H H2 0.3295 0.2001 0.5648 0.045 Uiso calc R 1 . .
    C C3 0.4350(3) 0.2120(3) 0.5368(4) 0.0449(10) Uani d . 1 . .
    H H3A 0.4950 0.2157 0.6246 0.054 Uiso calc R 1 . .
    H H3B 0.4488 0.1681 0.4902 0.054 Uiso calc R 1 . .
    C C4 0.3456(3) 0.6920(3) 0.4013(3) 0.0356(9) Uani d . 1 . .
    H H4 0.3317 0.6742 0.3251 0.043 Uiso calc R 1 . .
    C C5 0.3673(2) 0.6090(3) 0.4859(3) 0.0285(7) Uani d . 1 . .
    C C6 0.3807(3) 0.7513(3) 0.6168(3) 0.0338(8) Uani d . 1 . .
    H H6 0.3909 0.7711 0.6901 0.041 Uiso calc R 1 . .
    C C7 0.3451(3) 0.8007(3) 0.4310(3) 0.0366(9) Uani d . 1 . .
    H H7 0.3304 0.8554 0.3732 0.044 Uiso calc R 1 . .
    C C8 0.3830(3) 0.6403(3) 0.5945(3) 0.0338(8) Uani d . 1 . .
    H H8 0.3951 0.5871 0.6522 0.041 Uiso calc R 1 . .
    C C9 0.3769(3) 0.4926(3) 0.4619(3) 0.0315(8) Uani d . 1 . .
loop_
    _atom_site_aniso_label
    _atom_site_aniso_U_11
    _atom_site_aniso_U_22
    _atom_site_aniso_U_33
    _atom_site_aniso_U_12
    _atom_site_aniso_U_13
    _atom_site_aniso_U_23
    Cu1 0.0551(3) 0.0158(2) 0.0379(3) 0.0008(2) 0.0258(2) -0.00052(17)
    Br1 0.0433(2) 0.0305(2) 0.0396(2) -0.00627(16) 0.03041(19) -0.00676(15)
    N1 0.0484(19) 0.0190(15) 0.0431(19) 0.0017(14) 0.0276(17) 0.0017(13)
    N2 0.062(2) 0.0236(16) 0.043(2) 0.0066(16) 0.0307(18) 0.0007(14)
    N3 0.068(2) 0.0244(17) 0.048(2) 0.0036(16) 0.036(2) -0.0030(14)
    N4 0.0409(18) 0.0135(14) 0.050(2) 0.0011(13) 0.0271(17) -0.0007(13)
    N5 0.0372(17) 0.0154(14) 0.0352(17) 0.0002(12) 0.0193(15) -0.0010(12)
    C1 0.039(2) 0.0268(19) 0.048(2) 0.0042(16) 0.0248(19) 0.0102(17)
    C2 0.057(2) 0.0164(17) 0.047(2) 0.0117(17) 0.037(2) 0.0068(15)
    C3 0.044(2) 0.0163(18) 0.064(3) 0.0055(16) 0.029(2) 0.0065(17)
    C4 0.051(2) 0.0209(17) 0.031(2) -0.0029(16) 0.0243(19) -0.0024(14)
    C5 0.0269(17) 0.0171(16) 0.0332(18) -0.0031(14) 0.0153(16) -0.0011(13)
    C6 0.045(2) 0.0199(17) 0.038(2) -0.0036(15) 0.0272(19) -0.0026(15)
    C7 0.049(2) 0.0185(17) 0.037(2) 0.0002(16) 0.0248(19) 0.0047(15)
    C8 0.042(2) 0.0199(17) 0.036(2) -0.0025(15) 0.0236(18) 0.0034(14)
    C9 0.0322(17) 0.0168(17) 0.0372(19) -0.0029(14) 0.0182(16) 0.0003(14)
_geom_special_details
;
 All esds (except the esd in the dihedral angle between two l.s. planes)
 are estimated using the full covariance matrix.  The cell esds are taken
 into account individually in the estimation of esds in distances, angles
 and torsion angles; correlations between esds in cell parameters are only
 used when they are defined by crystal symmetry.  An approximate (isotropic)
 treatment of cell esds is used for estimating esds involving l.s. planes.
;
loop_
    _geom_bond_atom_site_label_1
    _geom_bond_atom_site_label_2
    _geom_bond_site_symmetry_2
    _geom_bond_distance
    _geom_bond_publ_flag
    Cu1 N5 1_545 2.017(3) ?
    Cu1 C1 . 2.050(4) ?
    Cu1 C2 . 2.106(3) ?
    Cu1 Br1 . 2.5156(9) ?
    Cu1 Br1 2_656 2.5973(11) ?
    Br1 Cu1 2_656 2.5973(11) ?
    N1 C9 . 1.330(4) ?
    N1 N4 . 1.332(4) ?
    N2 N3 . 1.317(4) ?
    N2 C9 . 1.340(5) ?
    N3 N4 . 1.317(5) ?
    N4 C3 . 1.475(4) ?
    N5 C6 . 1.332(4) ?
    N5 C7 . 1.334(4) ?
    N5 Cu1 1_565 2.017(3) ?
    C1 C2 . 1.351(5) ?
    C1 H1A . 0.9700 ?
    C1 H1B . 0.9700 ?
    C2 C3 . 1.496(6) ?
    C2 H2 . 0.9800 ?
    C3 H3A . 0.9700 ?
    C3 H3B . 0.9700 ?
    C4 C7 . 1.373(5) ?
    C4 C5 . 1.386(5) ?
    C4 H4 . 0.9300 ?
    C5 C8 . 1.378(5) ?
    C5 C9 . 1.475(4) ?
    C6 C8 . 1.378(5) ?
    C6 H6 . 0.9300 ?
    C7 H7 . 0.9300 ?
    C8 H8 . 0.9300 ?
loop_
    _geom_angle_atom_site_label_1
    _geom_angle_atom_site_label_2
    _geom_angle_atom_site_label_3
    _geom_angle_site_symmetry_1
    _geom_angle_site_symmetry_3
    _geom_angle
    _geom_angle_publ_flag
    N5 Cu1 C1 1_545 . 106.55(13) ?
    N5 Cu1 C2 1_545 . 144.30(14) ?
    C1 Cu1 C2 . . 37.93(14) ?
    N5 Cu1 Br1 1_545 . 103.04(9) ?
    C1 Cu1 Br1 . . 123.33(12) ?
    C2 Cu1 Br1 . . 102.94(10) ?
    N5 Cu1 Br1 1_545 2_656 99.28(9) ?
    C1 Cu1 Br1 . 2_656 124.96(11) ?
    C2 Cu1 Br1 . 2_656 102.07(11) ?
    Br1 Cu1 Br1 . 2_656 95.64(4) ?
    Cu1 Br1 Cu1 . 2_656 84.36(4) ?
    C9 N1 N4 . . 101.0(3) ?
    N3 N2 C9 . . 106.6(3) ?
    N4 N3 N2 . . 105.6(3) ?
    N3 N4 N1 . . 114.3(3) ?
    N3 N4 C3 . . 122.5(3) ?
    N1 N4 C3 . . 123.2(3) ?
    C6 N5 C7 . . 117.1(3) ?
    C6 N5 Cu1 . 1_565 121.9(2) ?
    C7 N5 Cu1 . 1_565 119.8(2) ?
    C2 C1 Cu1 . . 73.3(2) ?
    C2 C1 H1A . . 116.2 ?
    Cu1 C1 H1A . . 116.2 ?
    C2 C1 H1B . . 116.2 ?
    Cu1 C1 H1B . . 116.2 ?
    H1A C1 H1B . . 113.2 ?
    C1 C2 C3 . . 122.0(4) ?
    C1 C2 Cu1 . . 68.8(2) ?
    C3 C2 Cu1 . . 109.5(2) ?
    C1 C2 H2 . . 115.7 ?
    C3 C2 H2 . . 115.7 ?
    Cu1 C2 H2 . . 115.7 ?
    N4 C3 C2 . . 110.9(3) ?
    N4 C3 H3A . . 109.5 ?
    C2 C3 H3A . . 109.5 ?
    N4 C3 H3B . . 109.5 ?
    C2 C3 H3B . . 109.5 ?
    H3A C3 H3B . . 108.0 ?
    C7 C4 C5 . . 119.4(3) ?
    C7 C4 H4 . . 120.3 ?
    C5 C4 H4 . . 120.3 ?
    C8 C5 C4 . . 117.6(3) ?
    C8 C5 C9 . . 121.8(3) ?
    C4 C5 C9 . . 120.6(3) ?
    N5 C6 C8 . . 123.3(3) ?
    N5 C6 H6 . . 118.3 ?
    C8 C6 H6 . . 118.3 ?
    N5 C7 C4 . . 123.2(3) ?
    N5 C7 H7 . . 118.4 ?
    C4 C7 H7 . . 118.4 ?
    C6 C8 C5 . . 119.3(3) ?
    C6 C8 H8 . . 120.3 ?
    C5 C8 H8 . . 120.3 ?
    N1 C9 N2 . . 112.5(3) ?
    N1 C9 C5 . . 123.2(3) ?
    N2 C9 C5 . . 124.2(3) ?
data_global
_journal_date_recd_electronic     2008-04-24
_journal_date_accepted     2008-04-29
_journal_name_full     'Acta Crystallographica, Section E'
_journal_year     2008
_journal_volume     64
_journal_issue      7
_journal_page_first     m902
_journal_page_last     m902
_journal_paper_category     QM
_journal_coeditor_code     DN2345
_publ_contact_author_name     'Wei Wang*'
_publ_contact_author_address
;
Ordered Matter Science Research Center, Southeast University,
Nanjing 210096, P. R. China
;
_publ_contact_author_email     seu_ww@yahoo.com.cn
_publ_contact_author_fax     '86-25-52090626'
_publ_contact_author_phone     '86-25-52090626'
_publ_section_title
;\
<i>catena</i>-Poly[[di-\m-bromido-dicopper(I)]bis[\m-\h^2^,\s^1^-4-(2-allyl-\
2<i>H</i>-tetrazol-5-yl)pyridine]]
;
loop_
    _publ_author_name
    _publ_author_footnote
    _publ_author_address
    'Wang, Wei' .
;
Ordered Matter Science Research Center, Southeast University,
Nanjing 210096, People's Republic of China
;
