# Supplementary material for: catena-Poly[[di-μ-bromido-dicopper(I)]bis­[μ-η2,σ1-4-(2-allyl-2H-tetra­zol-5-yl)pyridine]]
Source: Acta Crystallogr Sect E Struct Rep Online. 2008 Jun 7;64(Pt 7):m902. doi: 10.1107/S1600536808012439 (PMC2961675; doi:10.1107/S1600536808012439)
Supplement: Supplementary file 2 [file e-64-0m902-Isup2.hkl]

# 
# h,k,l, Fc-squared, Fo-squared, sigma(Fo-squared) and status flag 
# 
data_I
_shelx_title ' 1 in C2/c                       C2/c' 
_shelx_refln_list_code          4 
_shelx_F_calc_maximum      640.90 
_exptl_crystal_F_000      1296.00 
_reflns_d_resolution_high  0.7700 
 
loop_ 
 _symmetry_equiv_pos_as_xyz 
 'x, y, z' 
 '-x, y, -z+1/2' 
 'x+1/2, y+1/2, z' 
 '-x+1/2, y+1/2, -z+1/2' 
 '-x, -y, -z' 
 'x, -y, z-1/2' 
 '-x+1/2, -y+1/2, -z' 
 'x+1/2, -y+1/2, z-1/2' 
 
_cell_length_a    17.5020 
_cell_length_b    12.0470 
_cell_length_c    13.6640 
_cell_angle_alpha  90.000 
_cell_angle_beta  129.520 
_cell_angle_gamma  90.000 
 
_shelx_F_squared_multiplier     1.000 
 
loop_ 
 _refln_index_h 
 _refln_index_k 
 _refln_index_l 
 _refln_F_squared_calc 
 _refln_F_squared_meas 
 _refln_F_squared_sigma 
 _refln_observed_status 
   2   0   0    26266.12    25486.00    185.97 o 
   4   0   0   410757.03   339754.56   6672.32 o 
   6   0   0    83391.30    73522.77   1340.56 o 
   8   0   0     7309.73     7664.00    184.48 o 
  10   0   0    15990.65    15035.07    394.52 o 
  12   0   0     2178.57     2047.82    119.77 o 
  14   0   0       98.01      177.44     77.69 o 
  16   0   0      560.97      513.20     98.99 o 
   3   1   0      108.95      177.74     15.47 o 
   5   1   0    40840.47    37968.08    415.30 o 
   7   1   0    36326.96    35033.73    470.16 o 
   9   1   0     2190.71     1869.22     56.55 o 
  11   1   0    13647.96    13513.96    278.64 o 
  13   1   0     2173.18     2077.86     90.71 o 
  15   1   0      504.38      483.53     60.41 o 
  17   1   0      944.95     1035.26    146.73 o 
   0   2   0   130268.28   114661.09   1610.69 o 
   2   2   0    19268.75    19399.68    309.46 o 
   4   2   0    41023.83    39375.30    438.93 o 
   6   2   0    80189.65    76319.48    966.12 o 
   8   2   0       32.56       41.54     18.81 o 
  10   2   0    20417.57    19611.30    359.23 o 
  12   2   0     3710.85     3827.24    117.45 o 
  14   2   0       61.04      102.83     45.02 o 
  16   2   0      639.44      720.27     90.20 o 
   1   3   0   114894.01   109942.23    990.39 o 
   3   3   0     1312.71     1299.56     40.05 o 
   5   3   0   113693.28   109169.39   1384.55 o 
   7   3   0    31685.30    31591.01    434.60 o 
   9   3   0    11892.77    11196.49    197.46 o 
  11   3   0    20121.54    19324.18    371.46 o 
  13   3   0      390.15      367.65     43.63 o 
  15   3   0     1603.11     1407.97    100.58 o 
  17   3   0      569.71      582.11    123.08 o 
   0   4   0   107743.70    98144.98   2347.02 o 
   2   4   0    27807.38    27456.91    494.18 o 
   4   4   0    35145.89    33417.18    563.61 o 
   6   4   0    55544.80    54517.60    698.91 o 
   8   4   0      550.79      619.26     38.43 o 
  10   4   0    10754.72    10131.15    198.82 o 
  12   4   0     5239.00     4875.08    153.85 o 
  14   4   0       70.17       46.91     40.90 o 
  16   4   0      388.37      305.71    107.00 o 
   1   5   0   120394.78   117477.02   1587.45 o 
   3   5   0     3825.96     3450.54     77.52 o 
   5   5   0    91459.75    85817.26   3780.90 o 
   7   5   0    10981.68    10893.52    279.59 o 
   9   5   0     3868.39     3791.59    115.21 o 
  11   5   0     8553.09     8418.40    222.42 o 
  13   5   0      993.98      930.00     72.65 o 
  15   5   0      254.97      290.05    106.58 o 
   0   6   0   152517.59   146506.81   4542.43 o 
   2   6   0    15118.10    15371.28    324.64 o 
   4   6   0    69651.13    69343.49   1411.39 o 
   6   6   0    31610.04    33639.92   1337.54 o 
   8   6   0      524.65      682.77     70.29 o 
  10   6   0     6335.43     6139.44    178.59 o 
  12   6   0     3752.00     3571.54    135.30 o 
  14   6   0       22.08       67.78     63.79 o 
  16   6   0      515.92      730.45    160.04 o 
   1   7   0    39734.03    38931.85    825.46 o 
   3   7   0     1576.11     1579.98     43.67 o 
   5   7   0    39660.59    39642.46    796.86 o 
   7   7   0     7290.58     7445.01    198.10 o 
   9   7   0     1962.82     2106.50     94.24 o 
  11   7   0     8268.41     8229.81    248.70 o 
  13   7   0     1044.39     1146.34    138.20 o 
  15   7   0      769.49      891.80    180.47 o 
   0   8   0    51343.11    47926.72   1965.19 o 
   2   8   0    10314.33    11106.37    221.09 o 
   4   8   0    24378.65    24138.13    560.42 o 
   6   8   0    29669.25    29120.82    655.54 o 
   8   8   0      490.37      586.30     62.23 o 
  10   8   0     9084.02     9347.79    285.09 o 
  12   8   0      668.27      786.62     98.12 o 
  14   8   0      309.62      413.35    136.76 o 
   1   9   0    33219.39    34790.99    890.09 o 
   3   9   0      327.05      432.45     56.26 o 
   5   9   0    27704.97    26608.22   1033.87 o 
   7   9   0    11785.70    11462.03    356.11 o 
   9   9   0     1972.55     1969.98    102.20 o 
  11   9   0     7664.57     7034.23    307.97 o 
  13   9   0      415.21      595.34    143.12 o 
   0  10   0    37860.33    37481.50   1920.13 o 
   2  10   0     4407.55     4815.36    140.84 o 
   4  10   0    10404.46    10066.97    303.22 o 
   6  10   0    15275.69    14806.22    415.00 o 
   8  10   0      471.45      645.22     73.06 o 
  10  10   0     4136.69     3703.00    213.68 o 
  12  10   0     2193.90     2322.57    249.59 o 
   1  11   0    14793.51    15276.70    446.73 o 
   3  11   0     1776.65     1699.87    108.14 o 
   5  11   0    11826.38    11313.47    415.98 o 
   7  11   0     2050.04     2010.42    121.08 o 
   9  11   0     2304.03     2158.67    209.23 o 
  11  11   0     1528.28     1647.25    243.02 o 
   0  12   0    27502.38    29906.64   2148.65 o 
   2  12   0     2102.62     1927.31    121.98 o 
   4  12   0    11212.24    10545.36    352.89 o 
   6  12   0    10792.81     9427.53    405.43 o 
   8  12   0      393.56      322.38    128.34 o 
  10  12   0     5022.08     5079.53    400.48 o 
   1  13   0     9734.89     9813.69    515.60 o 
   3  13   0     1459.12     1285.70    111.22 o 
   5  13   0     6364.72     5891.58    283.50 o 
   7  13   0      812.17     1030.04    135.30 o 
   9  13   0      658.11      669.44    178.03 o 
   0  14   0     8325.61     7989.25    559.12 o 
   2  14   0     1302.22     1436.61    150.16 o 
   4  14   0     2424.70     2059.43    162.66 o 
   6  14   0     4533.93     4330.66    266.74 o 
   1  15   0     4195.18     4111.71    261.09 o 
   3  15   0       82.05      123.05     82.40 o 
 -17   1   1       74.26       37.88     49.18 o 
 -15   1   1        9.87        0.41     33.30 o 
 -13   1   1      736.05      701.65     52.26 o 
 -11   1   1        2.02       -2.54     23.83 o 
  -9   1   1    10829.92    10437.36    171.20 o 
  -7   1   1        9.82       65.41     29.48 o 
  -5   1   1    36367.05    36236.03    419.12 o 
  -3   1   1     2545.82     2248.88     32.27 o 
   1   1   1      577.90      586.36      9.13 o 
   3   1   1       25.13       25.87     24.35 o 
   5   1   1     1655.01     1682.57     38.10 o 
   7   1   1      125.85      169.70     44.42 o 
   9   1   1      241.17      353.19     51.40 o 
  11   1   1       17.18       18.63     32.80 o 
  13   1   1        9.71       51.54     37.35 o 
  15   1   1       70.64       17.65     39.16 o 
 -18   2   1      106.07        5.68     69.76 o 
 -16   2   1      206.43      230.87     55.07 o 
 -14   2   1      464.40      435.22     48.07 o 
 -12   2   1     1471.37     1273.48     74.11 o 
 -10   2   1        6.77       31.58     20.10 o 
  -8   2   1     3894.09     3716.42     84.09 o 
  -6   2   1     5403.69     4934.05     92.08 o 
  -4   2   1     9716.01     9627.64    203.01 o 
  -2   2   1      608.49      705.77     20.72 o 
   0   2   1      174.11      195.28     12.50 o 
   2   2   1     1469.09     1679.96     37.33 o 
   4   2   1      434.95      435.09     20.44 o 
   6   2   1      791.06      754.29     29.75 o 
   8   2   1       12.56       36.10     44.95 o 
  10   2   1       66.99       46.52     27.10 o 
  12   2   1      121.09      234.59     45.17 o 
  14   2   1       24.22       49.49     38.51 o 
  16   2   1       11.05      -44.02     57.39 o 
 -17   3   1        5.39       10.54     54.52 o 
 -15   3   1       43.21       12.01     36.20 o 
 -13   3   1       95.26       33.72     34.97 o 
 -11   3   1        5.13       -1.75     37.32 o 
  -9   3   1       15.71       24.92     25.63 o 
  -7   3   1      139.25      113.25     19.82 o 
  -5   3   1      116.55      141.40     17.72 o 
  -3   3   1      519.04      530.11     17.64 o 
  -1   3   1      210.89      275.74     36.72 o 
   1   3   1    18281.21    17846.23    214.59 o 
   3   3   1     1513.59     1607.08     69.37 o 
   5   3   1     1177.01     1052.79     31.23 o 
   7   3   1      162.62      217.03     60.55 o 
   9   3   1       63.64       94.77     39.93 o 
  11   3   1       31.33       42.46     29.15 o 
  13   3   1      160.71      114.51     44.80 o 
  15   3   1      132.52       68.06     56.74 o 
 -16   4   1      163.83      141.79     61.90 o 
 -14   4   1        5.12      -11.03     31.89 o 
 -12   4   1      326.77      350.82     79.60 o 
 -10   4   1      507.92      460.26     37.18 o 
  -8   4   1      127.07      186.23     30.19 o 
  -6   4   1     5603.01     5168.79    254.47 o 
  -4   4   1      323.07      382.62     50.26 o 
  -2   4   1     2051.37     2123.08     59.72 o 
   0   4   1     5237.13     5082.85     71.12 o 
   2   4   1      160.44      159.07     17.58 o 
   4   4   1     1666.91     1518.33     39.44 o 
   6   4   1     1340.07     1520.41     40.10 o 
   8   4   1      387.27      406.50     32.40 o 
  10   4   1      581.95      663.69     46.72 o 
  12   4   1       45.43       53.92     36.47 o 
  14   4   1        5.97        6.95     50.96 o 
  16   4   1       34.02      -57.99     83.47 o 
 -17   5   1      295.01      273.13    114.83 o 
 -15   5   1        2.06      -55.59     55.59 o 
 -13   5   1     1342.81     1449.25    115.54 o 
 -11   5   1      696.69      610.62     73.77 o 
  -9   5   1      182.09      446.74     69.78 o 
  -7   5   1     2225.74     2283.89    106.53 o 
  -5   5   1     1259.65     1228.82     87.76 o 
  -3   5   1        3.35       25.17     12.24 o 
  -1   5   1     2441.94     1962.33     73.78 o 
   1   5   1     4376.11     4520.46     72.36 o 
   3   5   1     2301.82     2244.09     41.42 o 
   5   5   1      903.03      933.59     64.57 o 
   7   5   1       22.31       16.94     26.80 o 
   9   5   1       75.56       42.30     30.32 o 
  11   5   1       10.36      302.91    173.91 o 
  13   5   1       46.98       -5.67     34.79 o 
  15   5   1       55.36       52.79    118.55 o 
 -16   6   1       53.14       56.07     94.07 o 
 -14   6   1       31.24        3.88     49.16 o 
 -12   6   1      900.40      865.72     64.22 o 
 -10   6   1     3873.01     3669.79    119.50 o 
  -8   6   1      128.08      343.64     67.27 o 
  -6   6   1    15453.72    14038.02    588.84 o 
  -4   6   1     4099.53     3898.14    130.57 o 
  -2   6   1     9294.45     9015.64    155.26 o 
   0   6   1     4809.11     4575.40     88.68 o 
   2   6   1     1343.90     1404.59     37.61 o 
   4   6   1      186.28      239.78     62.81 o 
   6   6   1      115.99      250.49     74.81 o 
   8   6   1       83.97       99.06     34.10 o 
  10   6   1      154.65      194.14     46.20 o 
  12   6   1       10.67      -26.44     37.71 o 
  14   6   1       35.58      -61.38     87.65 o 
 -15   7   1       32.79      -34.15     56.35 o 
 -13   7   1      499.35      476.12     88.66 o 
 -11   7   1      636.09      723.90     64.89 o 
  -9   7   1       22.78      245.89     61.38 o 
  -7   7   1      680.27      607.97     73.18 o 
  -5   7   1     5478.72     5045.85    162.64 o 
  -3   7   1      526.34      624.51     56.39 o 
  -1   7   1     5091.88     4508.67    116.18 o 
   1   7   1     3480.68     3968.07    102.69 o 
   3   7   1      268.46      398.27     43.17 o 
   5   7   1     2663.75     2678.99    120.26 o 
   7   7   1     1237.48     1107.90     71.57 o 
   9   7   1      126.62      128.72     41.99 o 
  11   7   1      123.23      150.82     50.54 o 
  13   7   1        4.51       39.57    121.66 o 
 -14   8   1       57.94      -48.85     61.21 o 
 -12   8   1     1279.94     1180.21    112.82 o 
 -10   8   1     1532.49     1620.79     85.74 o 
  -8   8   1     2805.62     2796.76    275.92 o 
  -6   8   1     6012.63     6039.01    224.07 o 
  -4   8   1       17.44       56.88     51.22 o 
  -2   8   1     9948.74    10384.69    276.48 o 
   0   8   1     1387.04     1443.60     59.14 o 
   2   8   1      530.58      597.54     37.65 o 
   4   8   1      304.38      349.57     49.23 o 
   6   8   1      344.23      305.67     56.81 o 
   8   8   1       67.81      103.81     40.63 o 
  10   8   1      241.01      268.56     58.76 o 
  12   8   1      321.04      271.92    113.94 o 
  14   8   1      396.25      236.21    138.87 o 
 -15   9   1      100.11      120.21    111.23 o 
 -13   9   1      412.23      589.53    157.14 o 
 -11   9   1     3251.19     3019.84    188.73 o 
  -9   9   1      195.33      178.62    102.10 o 
  -7   9   1     3951.60     3864.08    192.04 o 
  -5   9   1     3741.89     3365.85    131.71 o 
  -3   9   1        2.48       -1.20     43.67 o 
  -1   9   1    13744.03    14466.99    538.76 o 
   1   9   1     5919.98     5807.08    149.57 o 
   3   9   1     4131.77     3869.28    152.43 o 
   5   9   1     9233.61     9133.17    266.23 o 
   7   9   1      824.25      829.17     73.03 o 
   9   9   1     1246.14      993.55     82.87 o 
  11   9   1      326.16      474.36    151.73 o 
  13   9   1        3.20      -87.34    105.27 o 
 -14  10   1        1.31       32.26     97.41 o 
 -12  10   1     1420.25     1458.36    141.13 o 
 -10  10   1     1531.35     1459.24    147.62 o 
  -8  10   1      432.25      407.89     87.33 o 
  -6  10   1     4045.08     3846.86    151.64 o 
  -4  10   1     2695.07     2693.91    133.69 o 
  -2  10   1     1130.71     1386.15     73.44 o 
   0  10   1     2669.58     2442.23    157.46 o 
   2  10   1     1067.80     1080.10     85.24 o 
   4  10   1       31.12      -15.40     44.29 o 
   6  10   1     1374.41     1218.97    111.25 o 
   8  10   1      155.34      240.18     57.48 o 
  10  10   1        3.22      140.00    156.38 o 
  12  10   1       55.12        9.59     90.44 o 
 -13  11   1      658.03      899.08    188.20 o 
 -11  11   1     1393.55     1393.55    150.54 o 
  -9  11   1      111.57      132.70     75.11 o 
  -7  11   1     3481.53     3505.92    156.77 o 
  -5  11   1     5932.51     5690.20    372.73 o 
  -3  11   1      693.82      761.75     88.56 o 
  -1  11   1     5829.75     6700.53    247.83 o 
   1  11   1       99.21      -20.77     47.94 o 
   3  11   1       71.89      185.72     99.59 o 
   5  11   1      142.15      173.61     71.26 o 
   7  11   1      424.29      342.33     68.32 o 
   9  11   1        9.92       42.75    122.01 o 
  11  11   1      125.33      161.22    124.18 o 
 -12  12   1     1306.11     1250.77    226.80 o 
 -10  12   1      791.02      833.68    129.28 o 
  -8  12   1      676.77      874.82    127.25 o 
  -6  12   1     5656.18     5122.86    212.88 o 
  -4  12   1     1019.88     1049.30     95.09 o 
  -2  12   1     4360.80     4395.11    248.01 o 
   0  12   1     6552.16     6297.92    290.20 o 
   2  12   1       99.09       68.77     56.54 o 
   4  12   1     3322.46     3097.38    216.97 o 
   6  12   1      279.54      318.34     67.76 o 
   8  12   1      168.55      676.16    167.18 o 
  10  12   1       36.26        6.91    123.94 o 
  -9  13   1      393.38      386.11     99.87 o 
  -7  13   1     1840.37     1796.22    255.62 o 
  -5  13   1     3281.13     3069.98    163.06 o 
  -3  13   1       93.68       53.92     50.07 o 
  -1  13   1     3930.97     3862.14    230.28 o 
   1  13   1     1845.40     1857.24    126.20 o 
   3  13   1      573.22      704.45     89.39 o 
   5  13   1      799.87      707.08     93.67 o 
   7  13   1      244.62      226.98    111.56 o 
  -8  14   1      981.41      994.02    145.27 o 
  -6  14   1     6223.93     5880.49    322.17 o 
  -4  14   1       97.96       93.67     73.26 o 
  -2  14   1     3707.03     3822.70    244.74 o 
   0  14   1     3582.66     3638.06    246.68 o 
   2  14   1      292.41      433.28    103.37 o 
   4  14   1     2433.07     2247.69    149.11 o 
   6  14   1       13.32       98.52    100.42 o 
  -5  15   1     1286.00     1201.49    198.15 o 
  -3  15   1       22.02      -37.77    122.20 o 
  -1  15   1     1012.87     1055.99    147.08 o 
   1  15   1     2447.55     2597.88    208.67 o 
   3  15   1      123.94       61.49     74.25 o 
 -18   0   2     1090.57     1208.84    167.63 o 
 -16   0   2     5291.86     4834.99    239.89 o 
 -14   0   2        6.74       22.18     48.63 o 
 -12   0   2    32207.79    29270.89   1498.63 o 
 -10   0   2    12343.20    10588.08    238.99 o 
  -8   0   2    43486.63    45524.29   1109.13 o 
  -6   0   2    49200.25    45973.29    912.40 o 
  -4   0   2    70739.38    68147.13    641.65 o 
  -2   0   2    11528.68    12097.67    206.82 o 
   0   0   2    51645.11    52224.89    646.07 o 
   2   0   2     2168.02     2351.49     51.46 o 
   4   0   2     3082.15     3550.58    142.28 o 
   6   0   2       74.37      128.01    118.85 o 
   8   0   2     3310.19     3035.36    120.76 o 
  10   0   2     1321.97     1133.72     90.27 o 
  12   0   2      289.29      364.82     70.80 o 
  14   0   2     1139.06     1146.79    124.80 o 
 -19   1   2      566.91      828.54    176.35 o 
 -17   1   2     2720.48     2738.66    136.82 o 
 -15   1   2     1826.66     1682.92     81.47 o 
 -13   1   2     4770.43     4489.73    121.16 o 
 -11   1   2    27465.69    24544.85    536.24 o 
  -9   1   2     6038.19     6138.69    121.07 o 
  -7   1   2    52185.61    48280.75    762.13 o 
  -5   1   2   115406.73   106976.55   2515.06 o 
  -3   1   2    19875.11    19377.17    190.25 o 
  -1   1   2    65424.21    61989.99    493.80 o 
   1   1   2     5667.46     5613.18     76.86 o 
   3   1   2     4329.84     4261.42     63.91 o 
   5   1   2      253.51      308.49     31.94 o 
   7   1   2      327.78      369.48     30.61 o 
   9   1   2     3122.57     2750.84     85.83 o 
  11   1   2       13.27       62.61     39.04 o 
  13   1   2     1049.35     1037.44     77.91 o 
  15   1   2      945.73      823.31    114.59 o 
 -18   2   2     3240.62     2990.18    193.99 o 
 -16   2   2     4923.19     4571.24    152.29 o 
 -14   2   2     3254.90     2985.24    102.98 o 
 -12   2   2    26377.71    24250.54    514.22 o 
 -10   2   2     1833.01     1524.11     82.10 o 
  -8   2   2    15257.69    14510.64    191.55 o 
  -6   2   2    35818.76    34554.77    491.10 o 
  -4   2   2    10036.88    10203.08    220.69 o 
  -2   2   2    14398.90    13875.35    356.06 o 
   0   2   2    32492.57    33729.96    264.19 o 
   2   2   2     4665.17     4982.39     83.59 o 
   4   2   2      669.77      766.01     54.30 o 
   6   2   2      639.86      660.31     44.05 o 
   8   2   2     3913.26     3545.08     92.85 o 
  10   2   2      949.00      969.61     57.51 o 
  12   2   2      553.63      541.73     55.15 o 
  14   2   2      864.69      951.58     99.67 o 
 -17   3   2     3382.51     3341.81    199.05 o 
 -15   3   2      575.81      607.82     93.80 o 
 -13   3   2     8675.40     8233.04    220.14 o 
 -11   3   2    15798.44    14554.55    273.49 o 
  -9   3   2      484.43      475.46     28.12 o 
  -7   3   2    26497.87    24932.30    424.96 o 
  -5   3   2    20374.60    19624.50    237.90 o 
  -3   3   2       96.96      157.51     27.47 o 
  -1   3   2    29542.07    29396.83    349.59 o 
   1   3   2     9579.22    10404.24    156.21 o 
   3   3   2     1560.16     1789.26     41.42 o 
   5   3   2       14.47       27.81     30.85 o 
   7   3   2       46.28      101.23     25.32 o 
   9   3   2     3648.82     3332.28    100.74 o 
  11   3   2     1444.27     1432.39     72.44 o 
  13   3   2     1201.76     1140.15    104.38 o 
  15   3   2     1806.16     1551.97    153.45 o 
 -18   4   2     2326.76     2409.34    193.92 o 
 -16   4   2     4408.10     4262.78    215.45 o 
 -14   4   2      520.12      767.32     58.27 o 
 -12   4   2    17476.01    16346.82    310.34 o 
 -10   4   2     9637.04     8795.45    213.26 o 
  -8   4   2    10732.23     9934.12    278.33 o 
  -6   4   2    31616.59    29240.93    873.65 o 
  -4   4   2     6359.36     6863.53     86.84 o 
  -2   4   2    13697.10    13900.74    297.67 o 
   0   4   2    28140.12    29612.69    462.64 o 
   2   4   2       66.29      122.51     18.92 o 
   4   4   2     2703.79     2645.94     69.87 o 
   6   4   2      504.14      543.46     31.43 o 
   8   4   2      252.55      261.94     58.39 o 
  10   4   2      974.03      941.65     56.92 o 
  12   4   2       63.97       59.93     46.57 o 
  14   4   2     1707.74     1513.00    135.38 o 
 -17   5   2     3113.93     3059.02    211.13 o 
 -15   5   2     1457.03     1315.60    128.68 o 
 -13   5   2     3743.85     3746.15    183.47 o 
 -11   5   2    23914.64    22688.03    548.00 o 
  -9   5   2      264.34      294.35     33.79 o 
  -7   5   2    46184.23    48102.55    788.83 o 
  -5   5   2    13851.15    14809.11    203.60 o 
  -3   5   2    15327.96    17279.59    244.63 o 
  -1   5   2    23950.68    25055.04    402.76 o 
   1   5   2     3245.85     4454.13     71.52 o 
   3   5   2     1258.81     1317.99     49.49 o 
   5   5   2      437.90      576.65     33.44 o 
   7   5   2      556.51      549.06     32.15 o 
   9   5   2      789.48      789.89     62.73 o 
  11   5   2       90.99      173.30     46.97 o 
  13   5   2      726.64      844.10    103.88 o 
 -16   6   2     1906.89     1662.34    146.08 o 
 -14   6   2      154.98      178.06     68.63 o 
 -12   6   2    10346.71    10190.36    280.04 o 
 -10   6   2     9316.56     8529.38    206.08 o 
  -8   6   2    12318.77    12844.49    266.33 o 
  -6   6   2    21188.26    21390.78    483.90 o 
  -4   6   2       65.81      183.01     33.52 o 
  -2   6   2     3845.90     2989.28     72.92 o 
   0   6   2     1119.18     1004.28     38.43 o 
   2   6   2      909.07     1066.58     64.81 o 
   4   6   2     2770.86     3045.85    117.77 o 
   6   6   2     1867.32     1919.43     77.00 o 
   8   6   2     3136.65     3059.24    120.94 o 
  10   6   2      366.67      405.88     58.52 o 
  12   6   2      356.90      344.93     80.83 o 
  14   6   2      964.39      924.19    175.88 o 
 -17   7   2     1842.30     1674.66    223.12 o 
 -15   7   2      190.25      290.95     84.43 o 
 -13   7   2     3504.76     3630.71    200.27 o 
 -11   7   2    12757.69    12528.96    403.96 o 
  -9   7   2        9.99      191.51     88.45 o 
  -7   7   2    28217.99    28933.36    585.40 o 
  -5   7   2    13251.99    12342.96    438.86 o 
  -3   7   2     3632.52     3358.52     97.47 o 
  -1   7   2    20325.69    20189.70    403.34 o 
   1   7   2      283.68      322.70     31.94 o 
   3   7   2      412.23      399.82     52.42 o 
   5   7   2       11.72        3.74     35.19 o 
   7   7   2      391.65      323.53     44.74 o 
   9   7   2      936.67     1004.64     75.55 o 
  11   7   2      371.15      410.87     84.41 o 
  13   7   2      462.66      567.21    145.72 o 
 -16   8   2     3348.79     3300.59    328.42 o 
 -14   8   2      401.73      592.64    103.37 o 
 -12   8   2    11377.01    11684.60    444.63 o 
 -10   8   2     5062.27     4740.86    157.85 o 
  -8   8   2     6398.45     6637.51    372.15 o 
  -6   8   2    24013.10    23752.96    531.02 o 
  -4   8   2     1605.04     1501.72     82.35 o 
  -2   8   2    16577.03    17098.52    378.04 o 
   0   8   2     6673.96     6812.54    174.18 o 
   2   8   2     1256.03     1241.63     65.31 o 
   4   8   2        7.63       19.70     38.80 o 
   6   8   2       15.35        9.99     31.78 o 
   8   8   2     1933.32     1662.26     96.98 o 
  10   8   2      552.88      812.58    147.34 o 
  12   8   2      488.93      534.13    136.60 o 
 -15   9   2      192.53      130.69    115.54 o 
 -13   9   2     2063.66     2097.30    161.39 o 
 -11   9   2     3423.65     3791.27    226.95 o 
  -9   9   2        4.66       44.86     47.41 o 
  -7   9   2     3147.10     3238.09    125.04 o 
  -5   9   2     4289.49     3996.08    182.92 o 
  -3   9   2       37.22       25.49     37.93 o 
  -1   9   2     5551.28     5432.57    250.65 o 
   1   9   2     2763.52     2735.98     85.60 o 
   3   9   2     1457.09     1371.28    144.09 o 
   5   9   2     1003.68      872.45     70.16 o 
   7   9   2      413.95      379.70     56.08 o 
   9   9   2       99.01      311.57    123.70 o 
  11   9   2      729.41      723.48    157.10 o 
 -14  10   2       87.17      149.75    105.95 o 
 -12  10   2     6401.90     6615.32    351.84 o 
 -10  10   2     1380.31     1429.85    141.34 o 
  -8  10   2     4832.41     4594.69    168.25 o 
  -6  10   2     6416.24     6289.06    203.41 o 
  -4  10   2      610.60      667.55     67.85 o 
  -2  10   2     2325.17     2382.95    159.17 o 
   0  10   2      182.55      340.02     80.20 o 
   2  10   2       96.36      155.26     75.79 o 
   4  10   2      178.54      189.22     56.75 o 
   6  10   2       56.95       95.09     64.75 o 
   8  10   2      109.29      193.17     78.26 o 
  10  10   2      141.82      115.35    106.02 o 
 -13  11   2     1697.57     1772.87    214.60 o 
 -11  11   2     5379.44     5310.58    295.09 o 
  -9  11   2      109.35      242.57    124.67 o 
  -7  11   2     7243.83     7162.07    319.41 o 
  -5  11   2     8383.55     7740.84    278.82 o 
  -3  11   2      991.11     1004.43     80.20 o 
  -1  11   2     5685.45     5151.10    209.45 o 
   1  11   2     1540.78     1220.56     96.69 o 
   3  11   2      264.10      254.28     68.01 o 
   5  11   2      426.18      310.46     64.37 o 
   7  11   2       75.72       36.40     71.15 o 
   9  11   2      377.39      608.86    158.03 o 
 -12  12   2     3145.04     2944.16    239.00 o 
 -10  12   2      813.02      873.45    130.26 o 
  -8  12   2     2032.96     1993.41    170.98 o 
  -6  12   2     8027.41     7204.22    433.92 o 
  -4  12   2      113.36      161.66     65.05 o 
  -2  12   2     6056.62     5845.22    277.58 o 
   0  12   2       30.18       14.95     60.75 o 
   2  12   2      660.44      641.03     79.86 o 
   4  12   2      340.08      439.66     72.94 o 
   6  12   2      586.75      699.56    124.96 o 
   8  12   2     1364.82     1455.38    233.21 o 
 -11  13   2     3098.94     2943.77    313.31 o 
  -9  13   2       19.23       18.88     71.58 o 
  -7  13   2     4365.07     4030.41    250.00 o 
  -5  13   2     1984.29     2039.45    132.37 o 
  -3  13   2     1511.50     1552.49    107.79 o 
  -1  13   2     1173.55     1398.97    171.54 o 
   1  13   2       54.86      -14.42     48.33 o 
   3  13   2       50.42       23.86     57.66 o 
   5  13   2       55.12      131.20     91.70 o 
   7  13   2       59.04        2.63     95.06 o 
  -8  14   2      302.37      257.17    100.76 o 
  -6  14   2     2136.24     1870.97    168.27 o 
  -4  14   2       62.52      275.45     84.35 o 
  -2  14   2     1332.49     1210.70    143.10 o 
   0  14   2      524.98      638.21    110.96 o 
   2  14   2      100.41      197.79     83.15 o 
   4  14   2      322.13      331.39    127.57 o 
  -5  15   2      104.80       70.36     93.01 o 
  -3  15   2       36.79       63.23     87.74 o 
  -1  15   2      323.41      256.25     88.50 o 
   1  15   2       66.94       -9.55     68.77 o 
 -19   1   3        7.68      -40.96     90.93 o 
 -17   1   3      440.86      362.21     47.41 o 
 -15   1   3       16.74       -6.04     29.85 o 
 -13   1   3     3437.24     3205.42    109.29 o 
 -11   1   3       41.44       61.54     38.22 o 
  -9   1   3    15201.72    14838.41    200.51 o 
  -7   1   3       39.98       87.82     12.49 o 
  -5   1   3     9951.19     9872.48    198.43 o 
  -3   1   3     4314.55     4203.07     59.86 o 
  -1   1   3      781.24      878.93     55.90 o 
   1   1   3      997.77      895.13     32.00 o 
   3   1   3      460.06      455.76     31.09 o 
   5   1   3       31.18       -8.56     20.57 o 
   7   1   3       33.43       36.74     33.43 o 
   9   1   3      322.32      446.23     81.78 o 
  11   1   3       13.57       20.82     31.63 o 
  13   1   3       97.19      114.11     58.51 o 
 -18   2   3       71.56       22.88     57.73 o 
 -16   2   3      117.72      165.49     46.74 o 
 -14   2   3      657.85      774.10     55.76 o 
 -12   2   3      126.13      194.22     38.43 o 
 -10   2   3      384.73      355.31     23.27 o 
  -8   2   3     2759.93     2670.93     49.76 o 
  -6   2   3       79.39      108.48     18.55 o 
  -4   2   3     9064.05     9569.27    132.75 o 
  -2   2   3     1558.02     1669.99     26.85 o 
   0   2   3      163.50      138.84     27.95 o 
   2   2   3      620.54      598.83     32.12 o 
   4   2   3       90.67      142.22     18.73 o 
   6   2   3        8.47        2.47     20.43 o 
   8   2   3      329.17      287.64     36.43 o 
  10   2   3      435.42      476.55     46.79 o 
  12   2   3      160.26      329.99     60.26 o 
  14   2   3       61.92       40.99     70.38 o 
 -19   3   3      214.96      304.33    149.22 o 
 -17   3   3      294.42      265.31     73.59 o 
 -15   3   3        0.45       34.18     35.93 o 
 -13   3   3      608.51      620.59     41.42 o 
 -11   3   3      790.48      708.89     43.42 o 
  -9   3   3      446.31      355.31     19.85 o 
  -7   3   3       10.77       42.70     14.22 o 
  -5   3   3      204.52      211.93     21.96 o 
  -3   3   3      231.11      186.87     16.01 o 
  -1   3   3     4479.21     4696.22     62.82 o 
   1   3   3      124.58      154.28     15.47 o 
   3   3   3     5817.40     5883.15     88.03 o 
   5   3   3      568.37      676.69     38.12 o 
   7   3   3      172.73      265.13     32.34 o 
   9   3   3       15.07       37.92     32.50 o 
  11   3   3        0.41       63.67     46.81 o 
  13   3   3       57.44      -16.24     53.77 o 
 -18   4   3      329.70      505.09     97.55 o 
 -16   4   3       28.38       15.75     65.23 o 
 -14   4   3      135.98      112.09     36.85 o 
 -12   4   3      165.31      185.16     27.99 o 
 -10   4   3       21.54       58.74     26.95 o 
  -8   4   3      209.55      203.92     34.48 o 
  -6   4   3       44.88       60.15     25.42 o 
  -4   4   3     1030.22     1055.56     30.36 o 
  -2   4   3      491.42      607.55     30.68 o 
   0   4   3     5798.53     6456.38     89.08 o 
   2   4   3      135.54      207.94     36.24 o 
   4   4   3     3019.20     2853.65     59.89 o 
   6   4   3     1859.07     1923.26     60.18 o 
   8   4   3      392.30      452.26     42.09 o 
  10   4   3     1436.47     1010.74    101.84 o 
  12   4   3        8.73       16.35     53.91 o 
  14   4   3       97.48      116.56     81.25 o 
 -17   5   3       23.71      118.73     65.54 o 
 -15   5   3      194.79      242.50     72.95 o 
 -13   5   3       24.36      104.58     32.79 o 
 -11   5   3     1827.44     1594.48     76.91 o 
  -9   5   3      142.21      190.21     27.20 o 
  -7   5   3     1993.28     2449.43    118.49 o 
  -5   5   3     1438.63     1422.07     43.92 o 
  -3   5   3      289.90      327.59     30.63 o 
  -1   5   3        1.05       -6.29     18.79 o 
   1   5   3      286.37      399.39     24.79 o 
   3   5   3     1311.22     1327.48     62.14 o 
   5   5   3       14.97        1.58     21.69 o 
   7   5   3       69.06      104.28     24.72 o 
   9   5   3      635.77      615.61     59.14 o 
  11   5   3      131.12      214.80     71.73 o 
  13   5   3      145.92       42.01     90.36 o 
 -18   6   3      188.60      176.88     81.16 o 
 -16   6   3      109.28      322.46    123.22 o 
 -14   6   3      355.87      409.35     77.32 o 
 -12   6   3      689.12      627.12     80.40 o 
 -10   6   3      128.62      181.29     52.28 o 
  -8   6   3     1096.02     1161.91     83.01 o 
  -6   6   3       62.97      107.11     15.80 o 
  -4   6   3      484.86      490.45     32.71 o 
  -2   6   3      606.41      549.08     30.27 o 
   0   6   3       60.16       60.42     41.42 o 
   2   6   3     1626.30     1736.31     46.42 o 
   4   6   3      868.92      825.40     34.53 o 
   6   6   3       15.92       35.95     30.20 o 
   8   6   3      946.90      964.81     68.68 o 
  10   6   3      474.22      556.40     91.78 o 
  12   6   3       25.43      122.55     68.64 o 
 -17   7   3      242.82       98.57     82.09 o 
 -15   7   3        1.26      -28.13     60.16 o 
 -13   7   3     1285.25     1219.17    113.52 o 
 -11   7   3      109.23      179.68     64.12 o 
  -9   7   3      925.66      984.79     54.72 o 
  -7   7   3      125.25      205.54     62.14 o 
  -5   7   3     1560.06     1436.09     48.28 o 
  -3   7   3      372.31      446.55     33.44 o 
  -1   7   3     1553.64     1665.10     53.74 o 
   1   7   3        3.72       -4.49     25.45 o 
   3   7   3      858.80      802.46     44.26 o 
   5   7   3     1909.86     1695.25     80.48 o 
   7   7   3      216.73      391.82     99.44 o 
   9   7   3     1329.15     1250.74    124.41 o 
  11   7   3       68.47      167.42     75.87 o 
 -16   8   3      353.36      323.29     92.30 o 
 -14   8   3      292.67      510.58    111.13 o 
 -12   8   3      375.48      366.88     88.37 o 
 -10   8   3      962.79     1146.06    138.68 o 
  -8   8   3      182.34      251.64     41.61 o 
  -6   8   3     1291.52     1318.54     78.29 o 
  -4   8   3     1905.78     1933.28     70.41 o 
  -2   8   3      657.59      655.90     57.22 o 
   0   8   3      589.16      611.60     40.96 o 
   2   8   3      246.71      188.02     45.50 o 
   4   8   3      903.79      882.82     70.74 o 
   6   8   3       53.75       -3.34     35.82 o 
   8   8   3      541.75      651.46    114.04 o 
  10   8   3      115.63      119.38     73.31 o 
  12   8   3       58.65      216.65    193.89 o 
 -15   9   3        2.28       27.77    176.18 o 
 -13   9   3      645.25      575.21     98.38 o 
 -11   9   3      571.83      714.62    105.22 o 
  -9   9   3        0.12       89.83     54.51 o 
  -7   9   3     1483.07     1389.09     85.64 o 
  -5   9   3     1005.56      964.00     76.61 o 
  -3   9   3      103.07      102.80     31.06 o 
  -1   9   3     6865.79     6815.23    165.23 o 
   1   9   3     1041.23     1033.81     50.50 o 
   3   9   3     7083.66     6400.54    203.54 o 
   5   9   3     5293.34     5224.29    291.10 o 
   7   9   3     1734.59     1600.68    143.62 o 
   9   9   3     2305.46     2117.54    181.11 o 
  11   9   3      112.80      108.02    105.75 o 
 -14  10   3      446.97      501.23    119.11 o 
 -12  10   3      290.97      394.46    115.66 o 
 -10  10   3       52.44      -27.38     71.04 o 
  -8  10   3      349.14      378.94     61.20 o 
  -6  10   3      955.68     1025.97     80.79 o 
  -4  10   3        6.45       13.68     31.15 o 
  -2  10   3      242.77      206.22     67.20 o 
   0  10   3      234.40      332.84     41.84 o 
   2  10   3      153.04      120.35     69.65 o 
   4  10   3      480.36      672.13     66.91 o 
   6  10   3      373.26      599.79    100.84 o 
   8  10   3      590.28      532.89    105.43 o 
  10  10   3      612.04      824.23    230.26 o 
 -13  11   3      663.39      867.60    143.09 o 
 -11  11   3       78.47      156.56     87.59 o 
  -9  11   3      234.85      311.38     92.79 o 
  -7  11   3        4.09       13.96     44.13 o 
  -5  11   3       15.19      -22.80     41.64 o 
  -3  11   3     1248.27     1130.62     68.35 o 
  -1  11   3       61.33      134.18     37.70 o 
   1  11   3      946.35     1062.75     89.13 o 
   3  11   3      487.09      560.62     74.30 o 
   5  11   3      199.73      279.94     90.85 o 
   7  11   3      112.76      143.72     84.38 o 
   9  11   3      840.17      979.27    191.71 o 
 -12  12   3      751.34      794.37    130.56 o 
 -10  12   3       83.84       50.00     72.90 o 
  -8  12   3      496.29      507.99    108.55 o 
  -6  12   3        9.45      -10.23     44.14 o 
  -4  12   3      189.09      212.30     53.72 o 
  -2  12   3     1346.35     1530.11    123.04 o 
   0  12   3     1650.57     1544.24    110.45 o 
   2  12   3     1320.51     1206.77    110.28 o 
   4  12   3     3352.78     3296.13    265.77 o 
   6  12   3       14.67      152.61     79.21 o 
   8  12   3     1256.04     1727.26    244.06 o 
 -11  13   3     1140.27     1146.81    162.32 o 
  -9  13   3      164.84      140.57     81.81 o 
  -7  13   3      805.71      750.01    117.66 o 
  -5  13   3       31.13       83.57    137.22 o 
  -3  13   3      174.09      252.87     89.84 o 
  -1  13   3      393.81      484.03    104.39 o 
   1  13   3      396.03      435.31     77.20 o 
   3  13   3     1002.38      994.95    128.11 o 
   5  13   3      790.76      831.61    147.15 o 
  -8  14   3       29.86      128.62     81.77 o 
  -6  14   3       54.89       76.19    106.31 o 
  -4  14   3       37.81      -68.81     68.81 o 
  -2  14   3      368.72      578.57    108.03 o 
   0  14   3      752.23      784.12    115.16 o 
   2  14   3      675.93      796.73    120.37 o 
   4  14   3     2027.21     1988.26    182.82 o 
  -5  15   3      111.78      330.59    201.02 o 
  -3  15   3      132.52       89.87     93.95 o 
  -1  15   3       36.01       -6.45     62.25 o 
   1  15   3      169.18       27.33     96.16 o 
 -20   0   4      119.37      274.52    184.13 o 
 -18   0   4     2074.65     1594.33    193.04 o 
 -16   0   4     1463.33     1436.46    127.89 o 
 -14   0   4       18.21      130.57     93.74 o 
 -12   0   4      417.83      265.14     72.44 o 
 -10   0   4     2546.57     2551.40    106.61 o 
  -8   0   4     9374.03     9163.09    622.60 o 
  -6   0   4     4226.71     4528.13     89.97 o 
  -4   0   4    50573.81    52279.09    964.03 o 
  -2   0   4    79394.28    79285.91   1019.19 o 
   0   0   4     1718.46     1797.40     43.29 o 
   2   0   4    82196.92    86399.15   1733.89 o 
   4   0   4    49435.09    48070.53   1039.26 o 
   6   0   4     7129.50     6736.72    211.28 o 
   8   0   4    22428.63    22134.15    655.94 o 
  10   0   4     2679.04     2616.33    206.88 o 
  12   0   4     1648.55     1574.74    182.00 o 
 -19   1   4       80.22       48.88     76.65 o 
 -17   1   4     1710.87     1520.52    100.71 o 
 -15   1   4      358.42      390.75     39.83 o 
 -13   1   4        1.65       50.79     25.79 o 
 -11   1   4      164.49      273.26     36.30 o 
  -9   1   4     3093.39     2957.17     93.84 o 
  -7   1   4    28240.77    27608.99    462.08 o 
  -5   1   4      271.72      317.22     20.46 o 
  -3   1   4   109776.80   110611.56   1061.21 o 
  -1   1   4    24630.22    23945.47    252.29 o 
   1   1   4    18895.85    20022.41    226.97 o 
   3   1   4    63890.75    63551.13    998.89 o 
   5   1   4     2471.10     2344.46     75.77 o 
   7   1   4    12433.46    11849.33    281.35 o 
   9   1   4     9347.87     8967.80    225.93 o 
  11   1   4       23.24       64.26     45.81 o 
  13   1   4     2062.85     2239.85    189.24 o 
 -20   2   4       10.45      -57.79     93.90 o 
 -18   2   4       14.14       29.78     52.21 o 
 -16   2   4      574.20      647.83     77.11 o 
 -14   2   4     3711.11     3500.26    103.74 o 
 -12   2   4      308.40      398.75     41.12 o 
 -10   2   4     7615.37     7212.03    126.76 o 
  -8   2   4    22096.46    21766.52    409.49 o 
  -6   2   4     9247.63     8705.72    240.16 o 
  -4   2   4    32367.57    34469.96    363.47 o 
  -2   2   4    72336.34    68917.30    833.99 o 
   0   2   4      437.55      444.70     63.78 o 
   2   2   4    49275.35    46507.16    929.89 o 
   4   2   4    26148.63    24528.28    445.67 o 
   6   2   4     1949.95     1877.61     66.86 o 
   8   2   4    13705.92    12457.42    278.42 o 
  10   2   4     3130.67     2958.30    138.80 o 
  12   2   4     1165.17     1402.43    154.71 o 
 -19   3   4      301.13      203.11     81.61 o 
 -17   3   4     1090.84     1068.15    111.08 o 
 -15   3   4      579.14      605.64     58.66 o 
 -13   3   4      231.45      251.85     35.18 o 
 -11   3   4      733.93      740.25     30.50 o 
  -9   3   4    10222.95     9397.90    323.83 o 
  -7   3   4     8157.43     7683.82    168.72 o 
  -5   3   4      606.69      674.81     30.65 o 
  -3   3   4    32328.98    32194.16    420.96 o 
  -1   3   4    36106.57    37365.07    409.87 o 
   1   3   4     6080.62     5746.14    108.88 o 
   3   3   4    64086.02    61224.54    812.98 o 
   5   3   4     5238.50     5145.32    122.32 o 
   7   3   4    18074.77    17961.44    428.58 o 
   9   3   4    10605.87    10398.01    299.99 o 
  11   3   4      453.29      503.22     83.93 o 
  13   3   4     2658.72     2588.11    208.15 o 
 -18   4   4       91.66       78.30     68.21 o 
 -16   4   4     1003.19     1368.94    329.95 o 
 -14   4   4      917.23      970.95    110.49 o 
 -12   4   4       65.20       71.37     53.06 o 
 -10   4   4     5804.64     5817.83    286.28 o 
  -8   4   4    10552.58     9939.66    190.12 o 
  -6   4   4      211.57      321.63     16.00 o 
  -4   4   4    13089.28    12785.78    342.86 o 
  -2   4   4    34455.41    33366.19    423.25 o 
   0   4   4     3411.23     3577.12     57.38 o 
   2   4   4    33269.20    30888.46    422.21 o 
   4   4   4    32411.34    30325.50    448.21 o 
   6   4   4      850.28      826.52     42.89 o 
   8   4   4    18551.31    18083.71    464.96 o 
  10   4   4     1985.21     2180.71    156.47 o 
  12   4   4     1083.13      987.52    125.05 o 
 -19   5   4      170.73       98.71     77.79 o 
 -17   5   4      873.74      885.62    105.05 o 
 -15   5   4      160.39      173.63     66.76 o 
 -13   5   4       70.44       -3.80     41.88 o 
 -11   5   4      586.55      612.86     43.62 o 
  -9   5   4     5747.22     5297.29    150.82 o 
  -7   5   4    24006.55    24915.85    308.44 o 
  -5   5   4     1348.70     1553.50     52.15 o 
  -3   5   4    76494.66    79548.32   1412.60 o 
  -1   5   4    30956.56    30778.77    502.93 o 
   1   5   4    26829.06    28363.81    466.13 o 
   3   5   4    47449.23    43387.68   1022.00 o 
   5   5   4     3065.41     2877.49     91.08 o 
   7   5   4    12036.55    11456.15    293.43 o 
   9   5   4    10467.90    10239.54    384.93 o 
  11   5   4       14.72       51.46     84.54 o 
 -18   6   4      409.93      396.90    105.54 o 
 -16   6   4     1436.52     1285.22    130.47 o 
 -14   6   4       11.71       15.30     52.20 o 
 -12   6   4      137.31      143.50     58.81 o 
 -10   6   4      469.37      578.09     75.09 o 
  -8   6   4     8046.25     8101.52    247.70 o 
  -6   6   4     1660.00     1509.59     48.62 o 
  -4   6   4     8546.62     9106.04    466.01 o 
  -2   6   4    35838.17    35761.74    830.26 o 
   0   6   4       15.45       53.23     32.19 o 
   2   6   4    30368.41    29696.74    860.27 o 
   4   6   4    10900.33    10503.86    240.06 o 
   6   6   4     1369.84     1468.56    117.98 o 
   8   6   4     9430.14     9666.25    381.03 o 
  10   6   4      802.68      936.67    115.59 o 
  12   6   4      531.92      577.19    106.55 o 
 -17   7   4      342.43      158.83     82.76 o 
 -15   7   4     1223.37     1256.45    135.59 o 
 -13   7   4      266.22      379.67     80.56 o 
 -11   7   4       21.18      177.04     77.20 o 
  -9   7   4     5913.36     5745.35    224.86 o 
  -7   7   4    12207.87    11952.12    333.59 o 
  -5   7   4       64.24      105.53     38.18 o 
  -3   7   4    34737.73    35678.96    796.64 o 
  -1   7   4    19908.94    19882.45    518.03 o 
   1   7   4    16481.75    16409.88    341.36 o 
   3   7   4    26111.78    25868.82    612.34 o 
   5   7   4      284.81      338.42     76.31 o 
   7   7   4     7453.36     7602.94    314.40 o 
   9   7   4     3733.73     3761.05    224.18 o 
  11   7   4       75.76      174.62     79.62 o 
 -16   8   4      250.44      259.60     99.26 o 
 -14   8   4      195.06      337.37     86.10 o 
 -12   8   4       34.33       71.32     63.30 o 
 -10   8   4      233.99      368.16     76.56 o 
  -8   8   4     5211.05     5029.65    157.23 o 
  -6   8   4     5182.38     4896.31    119.03 o 
  -4   8   4     4774.09     4998.35    126.45 o 
  -2   8   4    30381.16    31569.23    708.30 o 
   0   8   4      745.83      822.32     50.60 o 
   2   8   4    16685.60    16764.31    452.10 o 
   4   8   4    11381.11    10990.20    282.21 o 
   6   8   4       78.67       47.47     83.60 o 
   8   8   4     7819.73     8423.63    351.61 o 
  10   8   4     2338.32     2161.86    189.29 o 
 -17   9   4      471.30      285.99    111.32 o 
 -15   9   4      464.33      455.29     99.89 o 
 -13   9   4        6.74       39.54     73.89 o 
 -11   9   4     1523.45     1489.74    138.50 o 
  -9   9   4     1675.03     1691.77    136.41 o 
  -7   9   4      251.49      262.23     54.01 o 
  -5   9   4      212.06      198.70     39.08 o 
  -3   9   4     7330.05     6896.74    192.19 o 
  -1   9   4    11378.48    11209.17    408.66 o 
   1   9   4     1545.38     1437.13     89.08 o 
   3   9   4    26924.68    26018.54    920.76 o 
   5   9   4     2562.58     2720.57    184.95 o 
   7   9   4     9912.34     9693.17    419.26 o 
   9   9   4     4420.71     4289.71    262.36 o 
 -16  10   4       69.16        6.42     76.23 o 
 -14  10   4      608.26      606.56    112.94 o 
 -12  10   4     1810.81     1919.35    171.40 o 
 -10  10   4     3560.13     3456.20    213.21 o 
  -8  10   4    12674.02    11836.65    348.92 o 
  -6  10   4      207.13      219.24     59.42 o 
  -4  10   4    18983.89    18080.88    402.73 o 
  -2  10   4     4690.65     5392.25    150.78 o 
   0  10   4      656.42      706.50     74.86 o 
   2  10   4     7059.75     6780.81    252.96 o 
   4  10   4     6234.16     6622.32    313.67 o 
   6  10   4      596.38      622.50    110.55 o 
   8  10   4     4335.41     4332.48    276.03 o 
 -15  11   4       10.43       99.36     89.85 o 
 -13  11   4       33.62      -18.26     69.37 o 
 -11  11   4       36.24       96.15     81.86 o 
  -9  11   4       94.09      119.90     72.70 o 
  -7  11   4     4206.46     3732.63    163.44 o 
  -5  11   4     2396.96     2292.29    124.12 o 
  -3  11   4     8433.44     8692.88    358.07 o 
  -1  11   4    10717.71    10102.27    378.80 o 
   1  11   4      884.50     1094.18    104.84 o 
   3  11   4    15195.52    14933.30    567.08 o 
   5  11   4      858.12      812.54    114.67 o 
   7  11   4     4148.07     3847.96    248.03 o 
 -12  12   4        1.34      -15.42     76.35 o 
 -10  12   4      226.68      179.11     86.54 o 
  -8  12   4     1491.38     1392.75    145.77 o 
  -6  12   4     2544.49     2526.57    173.53 o 
  -4  12   4     3758.90     3360.41    152.90 o 
  -2  12   4     8902.14     8639.25    298.98 o 
   0  12   4      106.83       97.23     54.05 o 
   2  12   4     6963.12     6611.84    386.58 o 
   4  12   4     1604.12     1718.29    188.46 o 
   6  12   4      949.41      859.54    157.53 o 
 -11  13   4        3.86       46.51     78.33 o 
  -9  13   4      241.55      110.07     81.89 o 
  -7  13   4     1793.35     1634.21    154.44 o 
  -5  13   4       14.27      -68.93     68.93 o 
  -3  13   4     5795.38     5344.85    272.60 o 
  -1  13   4     2414.65     2534.39    150.90 o 
   1  13   4     1878.12     1834.70    168.18 o 
   3  13   4     5414.71     5714.25    394.79 o 
   5  13   4       11.36       13.86     83.70 o 
 -10  14   4       50.26       28.71     75.80 o 
  -8  14   4      793.10      794.20    126.98 o 
  -6  14   4      563.66      723.62    160.27 o 
  -4  14   4     1205.86     1049.37    171.39 o 
  -2  14   4     3888.72     3826.32    240.56 o 
   0  14   4      207.73      184.54    108.51 o 
   2  14   4     3196.50     2916.82    282.44 o 
  -5  15   4      427.13      384.14    125.28 o 
  -3  15   4     1423.82     1292.02    220.01 o 
  -1  15   4      471.39      639.74    180.03 o 
 -19   1   5       15.29       -3.57     50.63 o 
 -17   1   5       13.24      -12.13     35.80 o 
 -15   1   5       43.23       59.67     43.49 o 
 -13   1   5      562.98      604.11     45.53 o 
 -11   1   5      588.34      630.79     61.40 o 
  -9   1   5      784.58      725.79     32.12 o 
  -7   1   5        0.56       16.62     18.85 o 
  -5   1   5     4318.14     4711.73     59.77 o 
  -3   1   5     1902.74     1912.41     53.64 o 
  -1   1   5     8777.43     9462.62    127.73 o 
   1   1   5       58.80       71.32     17.72 o 
   3   1   5     2951.07     3138.36     78.55 o 
   5   1   5       64.89      106.53     30.95 o 
   7   1   5      184.00      313.47     66.26 o 
   9   1   5        0.60      119.25     45.95 o 
  11   1   5        8.79       49.41     61.85 o 
 -20   2   5       11.97       81.51     80.60 o 
 -18   2   5      189.42      137.18     51.30 o 
 -16   2   5       47.24       48.30     69.78 o 
 -14   2   5       42.90       45.44     23.48 o 
 -12   2   5      154.97      206.53     25.70 o 
 -10   2   5      898.22      718.68     62.38 o 
  -8   2   5      776.21      750.73     36.26 o 
  -6   2   5        9.13       40.11     19.95 o 
  -4   2   5     3453.14     3235.24     51.65 o 
  -2   2   5     1182.19     1105.11     67.60 o 
   0   2   5     3119.92     3061.35     83.17 o 
   2   2   5      125.28      176.17     38.56 o 
   4   2   5      112.17      104.73     44.42 o 
   6   2   5      126.75      117.85     38.44 o 
   8   2   5      247.90      388.06     83.95 o 
  10   2   5       20.82       12.56     53.37 o 
  12   2   5      198.56      267.17     98.26 o 
 -19   3   5       56.64       50.72     60.06 o 
 -17   3   5       48.25       39.66     48.47 o 
 -15   3   5        8.31      -24.04     33.94 o 
 -13   3   5      763.65      820.05     56.58 o 
 -11   3   5       15.65       39.53     40.11 o 
  -9   3   5      900.32      915.27     43.34 o 
  -7   3   5       52.47      142.56     30.33 o 
  -5   3   5        3.20       14.44     31.24 o 
  -3   3   5      412.15      369.69     25.20 o 
  -1   3   5       44.83      140.68     40.84 o 
   1   3   5      613.97      754.37     42.20 o 
   3   3   5      505.49      390.08     41.37 o 
   5   3   5     1479.19     1363.62     74.89 o 
   7   3   5      372.68      386.28     54.95 o 
   9   3   5      405.18      344.12     61.54 o 
  11   3   5       16.97       56.50     73.01 o 
 -20   4   5      168.52      214.46     99.47 o 
 -18   4   5        0.18       36.40     59.42 o 
 -16   4   5      440.03      556.77     83.02 o 
 -14   4   5       68.38       13.05     74.42 o 
 -12   4   5        1.64       34.15     29.16 o 
 -10   4   5      356.15      364.21     35.89 o 
  -8   4   5      832.95      921.28     51.50 o 
  -6   4   5      910.31      980.73     30.21 o 
  -4   4   5     7373.77     7737.92    115.67 o 
  -2   4   5     6436.75     6845.31    108.27 o 
   0   4   5     4537.32     5141.67    206.04 o 
   2   4   5     3271.88     3336.17     97.55 o 
   4   4   5      133.81      211.46     56.74 o 
   6   4   5      832.99      787.22     69.22 o 
   8   4   5      384.53      416.82     60.31 o 
  10   4   5        2.47      173.25     69.59 o 
  12   4   5       37.40      109.49     91.43 o 
 -19   5   5        0.00      -45.07     65.61 o 
 -17   5   5      141.20      265.71     82.50 o 
 -15   5   5       49.12      173.00     71.78 o 
 -13   5   5       64.55      142.91     57.59 o 
 -11   5   5        8.69       51.94     28.27 o 
  -9   5   5      929.54      977.79     51.73 o 
  -7   5   5     1554.38     1495.73     38.18 o 
  -5   5   5      100.51      190.31     31.86 o 
  -3   5   5     3258.86     2848.68     84.09 o 
  -1   5   5     2370.76     2269.02     54.40 o 
   1   5   5       38.39       16.53     15.47 o 
   3   5   5     2838.82     2970.66     97.40 o 
   5   5   5      442.17      510.16     55.55 o 
   7   5   5      507.21      551.61     85.29 o 
   9   5   5      119.93      169.62     75.43 o 
  11   5   5        2.34      -73.42     86.07 o 
 -18   6   5       85.50       -4.27     66.14 o 
 -16   6   5       39.80       42.28     62.10 o 
 -14   6   5      187.55       80.53     62.28 o 
 -12   6   5      246.33      494.64     78.48 o 
 -10   6   5      775.26      727.06     62.21 o 
  -8   6   5     5842.50     5676.35    138.53 o 
  -6   6   5      355.04      439.52     33.44 o 
  -4   6   5     3793.07     3629.04     81.31 o 
  -2   6   5     4116.33     3651.61     86.95 o 
   0   6   5      301.32      418.44     51.65 o 
   2   6   5     1764.10     1532.31     69.91 o 
   4   6   5     1968.02     1934.68     86.62 o 
   6   6   5        0.85      -40.72     53.40 o 
   8   6   5      414.97      564.89    105.34 o 
  10   6   5       82.37       28.77     68.08 o 
 -17   7   5        1.56       21.20     66.46 o 
 -15   7   5     1077.87     1034.63    118.56 o 
 -13   7   5      923.92     1117.08    114.07 o 
 -11   7   5     1000.05     1129.97    104.37 o 
  -9   7   5     5025.73     5168.51    206.32 o 
  -7   7   5     1311.60     1153.91     49.12 o 
  -5   7   5     3081.74     3252.83    170.95 o 
  -3   7   5     7525.76     7254.94    153.48 o 
  -1   7   5     1442.00     1439.89     83.39 o 
   1   7   5     4924.32     4624.44    128.60 o 
   3   7   5     3693.44     3648.67    182.56 o 
   5   7   5      324.80      409.30     80.81 o 
   7   7   5      314.61      574.72    110.66 o 
   9   7   5       45.02       40.26    100.51 o 
 -18   8   5       19.91      -65.26     79.37 o 
 -16   8   5       27.96      184.77     77.07 o 
 -14   8   5      317.79      486.60    100.72 o 
 -12   8   5      275.48      219.27     75.90 o 
 -10   8   5       25.12       88.25     59.04 o 
  -8   8   5     4060.71     3667.15    137.56 o 
  -6   8   5      377.16      475.35     46.41 o 
  -4   8   5     4284.91     4286.78    122.01 o 
  -2   8   5     3478.84     3319.29    118.57 o 
   0   8   5       56.17       44.68     28.45 o 
   2   8   5     3245.04     3386.24    174.33 o 
   4   8   5      493.84      610.50    106.31 o 
   6   8   5        4.32        5.05     55.78 o 
   8   8   5      480.24      454.46    100.79 o 
  10   8   5      465.29      472.15    104.60 o 
 -17   9   5       58.78       87.17     84.45 o 
 -15   9   5      108.58      331.68     98.96 o 
 -13   9   5        7.44      -21.72     72.98 o 
 -11   9   5       13.28        2.98     55.39 o 
  -9   9   5     1130.80     1116.60    111.05 o 
  -7   9   5     2931.86     2654.43    104.62 o 
  -5   9   5     1404.83     1531.55     82.86 o 
  -3   9   5     4635.23     4661.06    228.32 o 
  -1   9   5     1154.32     1170.82     67.25 o 
   1   9   5     1897.89     1966.68    154.82 o 
   3   9   5     3506.15     3652.87    221.06 o 
   5   9   5       14.80      -55.62     64.82 o 
   7   9   5     1045.03     1132.36    163.33 o 
   9   9   5      418.72      531.07    121.77 o 
 -16  10   5      384.98      577.13    123.67 o 
 -14  10   5      872.17     1089.66    148.93 o 
 -12  10   5        0.45      -73.49     91.51 o 
 -10  10   5      876.18      866.24    116.92 o 
  -8  10   5     4508.19     4363.12    226.69 o 
  -6  10   5      773.00      791.22     57.89 o 
  -4  10   5     3936.01     3756.98    143.60 o 
  -2  10   5     8406.65     8247.22    320.65 o 
   0  10   5       65.86       76.56     43.98 o 
   2  10   5     5930.09     5656.65    272.26 o 
   4  10   5     1268.67      971.07    142.55 o 
   6  10   5      156.32      210.82     90.58 o 
   8  10   5      564.95      611.96    127.05 o 
 -15  11   5      590.58      648.18    204.99 o 
 -13  11   5     1055.76     1411.67    172.07 o 
 -11  11   5      385.61      356.15     96.86 o 
  -9  11   5     4370.35     4456.32    255.43 o 
  -7  11   5     1338.90     1581.53    115.97 o 
  -5  11   5     1086.39     1151.90     71.20 o 
  -3  11   5     4656.05     4764.10    238.04 o 
  -1  11   5     1726.83     1680.86    142.69 o 
   1  11   5     1331.74     1284.81    124.33 o 
   3  11   5     2535.32     2554.74    192.60 o 
   5  11   5       68.10       46.42     84.92 o 
   7  11   5      226.60      743.73    420.07 o 
 -14  12   5       17.45       46.21     89.19 o 
 -12  12   5      187.57      146.56     95.11 o 
 -10  12   5      227.78      429.14    103.36 o 
  -8  12   5     2648.57     2744.48    189.10 o 
  -6  12   5      203.53      151.06     68.67 o 
  -4  12   5     3013.55     3015.24    179.66 o 
  -2  12   5     3355.99     3651.36    175.66 o 
   0  12   5       48.78      -27.50     62.91 o 
   2  12   5     2583.56     2845.20    208.60 o 
   4  12   5     1125.64     1106.28    162.58 o 
   6  12   5      212.88      402.82    119.16 o 
 -11  13   5      123.39      137.89    101.48 o 
  -9  13   5     2048.60     2072.81    187.65 o 
  -7  13   5     2650.38     2470.00    181.35 o 
  -5  13   5      624.01      653.07     93.20 o 
  -3  13   5     7212.74     6546.73    303.24 o 
  -1  13   5      380.54      359.24    102.04 o 
   1  13   5     2223.84     2410.67    199.36 o 
   3  13   5     2037.48     2271.69    221.93 o 
 -10  14   5      771.81      835.26    145.38 o 
  -8  14   5     1440.43     1510.94    159.15 o 
  -6  14   5      184.76      253.64    186.04 o 
  -4  14   5     2393.23     2737.24    238.72 o 
  -2  14   5     3361.33     3593.75    298.19 o 
   0  14   5      282.93      371.25    121.49 o 
 -20   0   6     1805.16     1940.88    468.70 o 
 -18   0   6     1556.66     1476.77    165.25 o 
 -16   0   6     4455.72     4476.69    189.52 o 
 -14   0   6    21681.34    22111.41    793.55 o 
 -12   0   6     5242.21     4726.50    222.37 o 
 -10   0   6    39572.45    37915.72    787.06 o 
  -8   0   6    80185.64    81962.15   1460.71 o 
  -6   0   6     2198.31     2131.38     56.04 o 
  -4   0   6    76173.52    75106.51   1214.64 o 
  -2   0   6    23045.86    22476.99    357.60 o 
   0   0   6    12130.13    12991.72    421.07 o 
   2   0   6    14198.46    14368.36    333.12 o 
   4   0   6     1591.93     1558.65     96.23 o 
   6   0   6     1116.99     1170.95    177.44 o 
   8   0   6     2538.86     2739.62    244.39 o 
  10   0   6        6.62       69.84     91.70 o 
 -21   1   6      860.13      986.80    162.78 o 
 -19   1   6     2504.64     2309.18    152.94 o 
 -17   1   6       53.91      104.46     65.23 o 
 -15   1   6    15545.67    14567.12    334.04 o 
 -13   1   6    19730.76    19886.83    356.98 o 
 -11   1   6     4911.35     4962.79    145.79 o 
  -9   1   6   103678.92    98020.38   1627.19 o 
  -7   1   6    21879.39    20829.72    512.40 o 
  -5   1   6    54206.20    56346.92    732.36 o 
  -3   1   6    93300.73    87297.53   1085.40 o 
  -1   1   6       99.67       89.83     24.16 o 
   1   1   6    35222.63    34223.21    623.55 o 
   3   1   6     8112.92     7473.10    165.59 o 
   5   1   6      156.78      254.12     49.58 o 
   7   1   6     2291.35     2000.74    107.89 o 
   9   1   6      635.43      545.11     86.43 o 
  11   1   6        9.24      -37.67     72.93 o 
 -20   2   6     2018.24     1939.14    190.91 o 
 -18   2   6      370.52      483.38     65.78 o 
 -16   2   6     6162.38     6150.85    197.07 o 
 -14   2   6    18923.82    18914.64    439.35 o 
 -12   2   6      262.89      364.53     72.87 o 
 -10   2   6    53943.37    50892.98    869.12 o 
  -8   2   6    45605.14    43564.84    495.82 o 
  -6   2   6     8751.77     8988.49    214.42 o 
  -4   2   6    64663.04    61658.77    722.52 o 
  -2   2   6    26974.06    26638.66    473.18 o 
   0   2   6     7694.81     7156.65    168.64 o 
   2   2   6    29534.37    29251.10    564.95 o 
   4   2   6     2467.93     2530.91    107.84 o 
   6   2   6     3434.71     3266.44    192.49 o 
   8   2   6     1558.23     1294.02    136.08 o 
  10   2   6       16.94       16.20     70.49 o 
 -21   3   6      927.19     1089.02    163.77 o 
 -19   3   6     2909.16     2964.29    188.53 o 
 -17   3   6      216.35      266.34     55.44 o 
 -15   3   6    14491.11    14510.40    373.26 o 
 -13   3   6    12144.39    12053.54    294.13 o 
 -11   3   6     5501.87     5241.76    132.55 o 
  -9   3   6    63730.97    63338.55   1102.50 o 
  -7   3   6    23644.87    23347.88    258.48 o 
  -5   3   6    36565.32    35756.77    440.18 o 
  -3   3   6    89446.76    88741.09   1092.85 o 
  -1   3   6      674.60      726.70     42.51 o 
   1   3   6    32571.42    31996.81    599.85 o 
   3   3   6    11042.26    10538.62    253.84 o 
   5   3   6      535.95      585.18     62.64 o 
   7   3   6     1835.05     1790.87    107.89 o 
   9   3   6      265.81      360.55     72.05 o 
  11   3   6       35.79      -11.74     74.02 o 
 -20   4   6     1844.52     2032.01    217.56 o 
 -18   4   6      286.48      388.84     90.18 o 
 -16   4   6     3215.84     3248.68    141.84 o 
 -14   4   6    15435.65    15039.77    373.96 o 
 -12   4   6     1944.22     1764.35     74.00 o 
 -10   4   6    20189.87    19925.15    397.02 o 
  -8   4   6    54620.10    50191.62   1856.89 o 
  -6   4   6     1200.25     1530.72     59.50 o 
  -4   4   6    78181.00    77723.50   1159.82 o 
  -2   4   6    36735.48    37071.17    719.35 o 
   0   4   6    11034.64    10447.05    216.85 o 
   2   4   6    30677.68    30706.02    630.91 o 
   4   4   6      633.72      712.90     66.23 o 
   6   4   6     3685.44     3652.53    146.60 o 
   8   4   6     1048.25     1105.91    117.53 o 
  10   4   6       14.32       47.12     75.59 o 
 -19   5   6     2096.25     2196.84    190.52 o 
 -17   5   6       29.74       74.81     84.08 o 
 -15   5   6    14680.43    15645.69    532.31 o 
 -13   5   6    12355.07    11516.99    316.60 o 
 -11   5   6    11155.58    11512.70    328.82 o 
  -9   5   6    42780.46    42021.44    802.69 o 
  -7   5   6     5729.70     5203.72     95.55 o 
  -5   5   6    28251.21    26930.10    399.45 o 
  -3   5   6    34121.71    33156.27    633.32 o 
  -1   5   6      123.68      302.55     75.12 o 
   1   5   6    15651.95    15331.06    334.42 o 
   3   5   6     5256.06     4944.44    154.39 o 
   5   5   6     1235.28     1261.95    101.09 o 
   7   5   6     1090.33     1169.09    113.38 o 
   9   5   6       94.05      207.21    133.44 o 
 -18   6   6      851.64      653.94    115.15 o 
 -16   6   6     1160.63     1389.60    138.43 o 
 -14   6   6    18473.80    19254.29    625.59 o 
 -12   6   6     3176.70     2851.10    183.84 o 
 -10   6   6    28703.59    29821.22    782.70 o 
  -8   6   6    53685.85    54878.76   1345.91 o 
  -6   6   6     1149.21     1249.24     46.90 o 
  -4   6   6    69838.38    68200.60   1095.08 o 
  -2   6   6    10963.10    10232.17    187.15 o 
   0   6   6     5622.85     5822.12    303.67 o 
   2   6   6    12697.04    12265.18    305.27 o 
   4   6   6     1642.51     1492.16    109.18 o 
   6   6   6      654.96      647.99    100.67 o 
   8   6   6     1315.14     1311.83    131.03 o 
  10   6   6      338.62      221.18    100.52 o 
 -19   7   6      657.72      668.32    133.63 o 
 -17   7   6       57.39      -41.77     68.06 o 
 -15   7   6     6384.11     6887.75    325.80 o 
 -13   7   6     8078.89     8628.63    334.65 o 
 -11   7   6     5163.05     5069.31    223.90 o 
  -9   7   6    40595.80    40649.03    859.83 o 
  -7   7   6     5183.46     5269.56    126.72 o 
  -5   7   6    33124.69    31797.61    556.15 o 
  -3   7   6    24809.88    23976.21    430.28 o 
  -1   7   6      140.91      154.94     53.04 o 
   1   7   6     7421.56     7182.89    278.01 o 
   3   7   6     6314.91     6066.02    188.43 o 
   5   7   6        1.63      -28.45     59.07 o 
   7   7   6     1359.65     1130.68    136.96 o 
   9   7   6      605.24      717.28    201.99 o 
 -18   8   6      113.42      223.99    140.62 o 
 -16   8   6     1807.87     1861.25    173.54 o 
 -14   8   6     7897.17     8266.47    369.97 o 
 -12   8   6      452.86      504.14     87.68 o 
 -10   8   6    14827.83    14785.21    478.44 o 
  -8   8   6    21809.60    20484.65    746.62 o 
  -6   8   6      392.30      440.88     67.86 o 
  -4   8   6    31648.11    29845.33    561.20 o 
  -2   8   6    14005.90    13867.84    592.91 o 
   0   8   6     4322.87     4152.24    142.66 o 
   2   8   6    20310.62    19374.56    620.98 o 
   4   8   6      370.21      496.83     93.58 o 
   6   8   6     4650.80     4374.35    260.84 o 
   8   8   6      450.55      527.62    132.98 o 
 -17   9   6        8.90      -91.39    130.09 o 
 -15   9   6     5377.67     6010.54    337.70 o 
 -13   9   6     6679.96     6801.87    336.50 o 
 -11   9   6      875.20      927.61    112.08 o 
  -9   9   6    22463.25    22800.95    734.60 o 
  -7   9   6     7450.64     7506.09    190.62 o 
  -5   9   6    10460.23    10011.25    258.09 o 
  -3   9   6    22901.84    22761.66    689.21 o 
  -1   9   6       17.75       82.35     31.50 o 
   1   9   6    10432.19    10068.33    375.69 o 
   3   9   6     2061.01     1979.65    158.78 o 
   5   9   6      356.84      473.03    118.67 o 
   7   9   6      508.14      590.50    151.73 o 
 -16  10   6     3330.69     3320.89    252.43 o 
 -14  10   6     3350.17     3469.92    256.15 o 
 -12  10   6       22.47      151.26     83.60 o 
 -10  10   6     3718.27     3844.05    225.50 o 
  -8  10   6     8137.88     8306.36    328.86 o 
  -6  10   6      345.26      394.71     51.53 o 
  -4  10   6    13302.02    12804.96    303.16 o 
  -2  10   6    10578.73     9766.68    297.55 o 
   0  10   6     4152.42     3954.13    210.24 o 
   2  10   6     7358.90     7768.42    369.83 o 
   4  10   6       10.55       -9.73     63.85 o 
   6  10   6      864.17      929.69    137.72 o 
 -15  11   6     4021.29     4082.03    292.43 o 
 -13  11   6     5137.17     5036.22    324.46 o 
 -11  11   6     2367.21     2525.14    233.40 o 
  -9  11   6    21649.50    21985.22   1244.25 o 
  -7  11   6      756.81      917.03    111.57 o 
  -5  11   6    12305.94    11445.08    344.89 o 
  -3  11   6    10797.04    10491.46    470.30 o 
  -1  11   6      148.57      153.98     72.96 o 
   1  11   6     6548.34     5848.51    296.73 o 
   3  11   6     1039.73     1233.35    150.62 o 
   5  11   6      103.73      324.12    103.53 o 
 -14  12   6     1765.62     2149.32    215.02 o 
 -12  12   6      943.04      895.19    133.49 o 
 -10  12   6     5218.48     5365.11    297.83 o 
  -8  12   6     9063.53     9119.94    376.81 o 
  -6  12   6      723.62      840.51    152.76 o 
  -4  12   6     9707.54     8762.83    248.28 o 
  -2  12   6     3482.15     3222.72    263.96 o 
   0  12   6     1717.61     1713.56    175.21 o 
   2  12   6     3828.74     3609.83    262.85 o 
   4  12   6      326.66      270.86    102.67 o 
 -11  13   6      417.81      396.94    110.26 o 
  -9  13   6     9639.71     9304.48    436.26 o 
  -7  13   6      755.68      865.95    116.32 o 
  -5  13   6     5081.90     4612.95    296.57 o 
  -3  13   6     4103.83     4021.40    278.99 o 
  -1  13   6       18.66      -34.38     84.60 o 
   1  13   6     1673.11     1683.36    204.40 o 
 -10  14   6     2351.77     2216.43    204.98 o 
  -8  14   6     3735.79     3514.66    288.85 o 
  -6  14   6      202.76      187.15    104.23 o 
  -4  14   6     5480.53     4838.53    455.99 o 
  -2  14   6      917.29     1228.66    304.65 o 
   0  14   6     2434.06     2237.67    258.66 o 
 -21   1   7        1.57      -10.41     77.85 o 
 -19   1   7        4.09       -5.23     49.94 o 
 -17   1   7       56.05      134.82     56.52 o 
 -15   1   7       52.99      152.05     46.95 o 
 -13   1   7      128.64      229.27     51.65 o 
 -11   1   7      203.12      280.21     31.79 o 
  -9   1   7     1851.10     2104.17     78.51 o 
  -7   1   7      117.03      181.27     22.10 o 
  -5   1   7     5893.48     6509.56    154.71 o 
  -3   1   7      444.85      436.66     27.48 o 
  -1   1   7     1849.35     1943.32     68.79 o 
   1   1   7        0.90       29.95     28.81 o 
   3   1   7      271.32      393.44     48.32 o 
   5   1   7        6.30       76.38     59.92 o 
   7   1   7        0.78       42.81     55.00 o 
   9   1   7       11.27       21.78     81.18 o 
 -20   2   7       20.31      -59.93     82.36 o 
 -18   2   7       33.56      113.65     77.32 o 
 -16   2   7      309.73      407.70     65.45 o 
 -14   2   7        2.36       19.07     43.26 o 
 -12   2   7      253.33      294.76     34.80 o 
 -10   2   7      413.77      471.52     79.52 o 
  -8   2   7       10.93       12.33     22.71 o 
  -6   2   7      169.54      168.89     17.63 o 
  -4   2   7      475.60      596.25     22.35 o 
  -2   2   7      489.45      558.50     58.30 o 
   0   2   7      726.74      860.44     69.98 o 
   2   2   7       72.71      106.61     38.03 o 
   4   2   7      351.64      375.77     52.36 o 
   6   2   7      136.16      258.84     95.19 o 
   8   2   7      381.08      517.08     89.65 o 
  10   2   7       24.44      230.83     98.75 o 
 -21   3   7      200.13       92.81     88.57 o 
 -19   3   7      152.15      299.14    104.86 o 
 -17   3   7      118.11      211.57     51.96 o 
 -15   3   7     2204.58     2082.31     95.60 o 
 -13   3   7       67.34       58.02     34.19 o 
 -11   3   7      892.09      882.66     54.51 o 
  -9   3   7     3072.75     2847.19     96.94 o 
  -7   3   7      216.76      408.80     47.31 o 
  -5   3   7     1909.90     1857.63     42.59 o 
  -3   3   7      426.54      394.30     31.55 o 
  -1   3   7        0.81       90.70     53.93 o 
   1   3   7      578.84      608.71     51.26 o 
   3   3   7      203.08      369.03     77.32 o 
   5   3   7       12.31      -15.73     45.42 o 
   7   3   7      205.16      445.14    127.12 o 
   9   3   7        0.61        6.58     64.72 o 
 -20   4   7        5.81       55.91     89.94 o 
 -18   4   7       39.36       40.37     61.19 o 
 -16   4   7      114.31      120.94     52.19 o 
 -14   4   7      763.15      670.80     56.51 o 
 -12   4   7        0.12       -9.82     27.47 o 
 -10   4   7      748.23      813.16    106.09 o 
  -8   4   7      440.16      492.99     38.96 o 
  -6   4   7       62.15      134.52     37.36 o 
  -4   4   7      312.32      326.27     23.77 o 
  -2   4   7      206.60      230.39     37.08 o 
   0   4   7      458.12      486.44     47.78 o 
   2   4   7        0.98        9.44     31.60 o 
   4   4   7       49.79       98.93     45.35 o 
   6   4   7      248.41      252.51     75.47 o 
   8   4   7      292.32      372.55    109.06 o 
 -19   5   7       23.08      108.90     78.75 o 
 -17   5   7       13.05      -43.17     59.37 o 
 -15   5   7      557.28      556.31     61.77 o 
 -13   5   7      420.38      414.26     56.19 o 
 -11   5   7      124.31      215.55     77.80 o 
  -9   5   7     2611.01     2402.98     82.33 o 
  -7   5   7      455.59      479.61     54.65 o 
  -5   5   7     1439.94     1424.04     47.46 o 
  -3   5   7     1341.21     1236.87     42.05 o 
  -1   5   7       98.46       88.73     40.01 o 
   1   5   7      449.46      519.00     54.56 o 
   3   5   7      155.18      122.78     43.30 o 
   5   5   7       11.36      158.00     77.40 o 
   7   5   7        4.50      -47.28     64.92 o 
   9   5   7       13.32      -29.22     82.23 o 
 -20   6   7      366.85      159.69    104.94 o 
 -18   6   7       38.50      256.03     88.96 o 
 -16   6   7      683.86      795.72    137.23 o 
 -14   6   7      739.65      753.19    100.12 o 
 -12   6   7       19.34       -6.63     42.86 o 
 -10   6   7     1448.71     1567.02     82.65 o 
  -8   6   7     1280.94     1220.54     68.30 o 
  -6   6   7      246.88      275.63     29.74 o 
  -4   6   7     4012.42     3908.08    103.50 o 
  -2   6   7      131.04      187.27     51.79 o 
   0   6   7     1637.68     1639.54     81.75 o 
   2   6   7       68.41        2.02     51.49 o 
   4   6   7      203.18      245.72     58.45 o 
   6   6   7        4.14      -71.52     71.52 o 
   8   6   7      121.06      227.45    102.03 o 
 -19   7   7      107.29       65.48     81.05 o 
 -17   7   7       64.67      175.04     84.05 o 
 -15   7   7      675.68      922.28    117.53 o 
 -13   7   7      764.14      732.36     98.33 o 
 -11   7   7     1295.28     1168.76     73.62 o 
  -9   7   7     2233.43     2200.02    105.41 o 
  -7   7   7      584.11      571.24     42.21 o 
  -5   7   7      687.42      658.70     47.51 o 
  -3   7   7      877.57      724.33     44.18 o 
  -1   7   7       61.36      235.24     60.95 o 
   1   7   7     2868.62     2631.93    115.43 o 
   3   7   7        0.80      -55.46     59.60 o 
   5   7   7     1482.76     1404.78    137.63 o 
   7   7   7       42.84       62.56     74.38 o 
 -18   8   7       21.09      198.90    181.60 o 
 -16   8   7     1540.70     1812.07    171.99 o 
 -14   8   7     1452.28     1438.45    144.09 o 
 -12   8   7       56.69       81.69     64.61 o 
 -10   8   7     2774.09     2559.02    112.13 o 
  -8   8   7     1212.97     1439.57    109.81 o 
  -6   8   7      318.00      379.91     42.28 o 
  -4   8   7     1811.61     1669.61     73.28 o 
  -2   8   7     1920.96     1748.51    113.79 o 
   0   8   7       30.94       66.60     43.22 o 
   2   8   7      404.32      480.51     86.51 o 
   4   8   7       53.54      219.36     84.65 o 
   6   8   7       59.50       27.05     69.86 o 
 -17   9   7       28.60      129.68     89.72 o 
 -15   9   7     1724.46     1973.37    183.10 o 
 -13   9   7     1587.57     1486.60    145.96 o 
 -11   9   7     1482.49     1563.81    136.89 o 
  -9   9   7     3567.03     3520.26    139.45 o 
  -7   9   7      380.65      371.14     51.74 o 
  -5   9   7     1275.94     1243.88     67.31 o 
  -3   9   7     2164.36     1913.05     79.65 o 
  -1   9   7      387.64      485.58     74.31 o 
   1   9   7       65.36      110.73     66.43 o 
   3   9   7      262.04      300.67     87.50 o 
   5   9   7        9.77       45.02     71.50 o 
 -16  10   7      201.56      265.32    109.17 o 
 -14  10   7      750.15      991.95    145.04 o 
 -12  10   7       10.32      -18.99     64.38 o 
 -10  10   7     1934.57     2105.55    166.95 o 
  -8  10   7      674.56      926.39    117.63 o 
  -6  10   7      217.92      252.13     47.41 o 
  -4  10   7     1376.89     1290.68     75.50 o 
  -2  10   7       23.27       -8.32     42.02 o 
   0  10   7       75.30       48.76     64.91 o 
   2  10   7        0.49      132.56    103.05 o 
   4  10   7       24.80       91.88     81.79 o 
 -15  11   7      696.15      899.86    144.99 o 
 -13  11   7      124.48      227.03     93.58 o 
 -11  11   7      645.79      704.50    113.15 o 
  -9  11   7     1397.16     1553.05    138.61 o 
  -7  11   7       12.84      -13.30     50.01 o 
  -5  11   7      894.22      928.71     70.30 o 
  -3  11   7      274.28      265.89     95.12 o 
  -1  11   7        1.91      157.83    106.79 o 
   1  11   7        0.14       24.09     78.09 o 
   3  11   7      118.58       94.44     86.61 o 
 -14  12   7     2547.98     2280.37    234.42 o 
 -12  12   7        0.17       31.57     85.82 o 
 -10  12   7     3623.91     4396.81    319.72 o 
  -8  12   7     1962.89     2004.09    168.17 o 
  -6  12   7      898.34      982.54    102.37 o 
  -4  12   7     1863.67     1864.62    135.03 o 
  -2  12   7       24.40       37.34     68.91 o 
   0  12   7      194.82      227.59    109.69 o 
   2  12   7       62.73      146.32    112.24 o 
 -11  13   7      636.62      875.96    141.18 o 
  -9  13   7     1223.58     1202.95    144.21 o 
  -7  13   7      141.70      110.50     66.70 o 
  -5  13   7      180.65     1721.95   1088.05 o 
  -3  13   7      363.70      252.62    137.26 o 
  -1  13   7      267.55      300.57    144.27 o 
   1  13   7       46.65      154.25    103.01 o 
  -8  14   7      961.35      886.90    222.63 o 
  -6  14   7      494.73      329.88    147.31 o 
  -4  14   7      435.68      510.96    217.61 o 
 -22   0   8      384.92      120.52    170.74 o 
 -20   0   8     2819.51     2571.24    250.80 o 
 -18   0   8     1136.13     1218.83    151.58 o 
 -16   0   8     5086.36     5318.85    293.29 o 
 -14   0   8    17752.47    16941.30    448.91 o 
 -12   0   8      550.00      488.57     46.00 o 
 -10   0   8    17498.81    17344.53    521.76 o 
  -8   0   8     4695.19     4588.50    340.56 o 
  -6   0   8      780.45      923.99     65.40 o 
  -4   0   8      905.73      920.12     44.26 o 
  -2   0   8      180.94      195.94     50.13 o 
   0   0   8     2506.63     2475.46    158.26 o 
   2   0   8      625.40      702.53    217.61 o 
   4   0   8      359.03      498.10    147.31 o 
   6   0   8     4106.08     4090.44    298.03 o 
   8   0   8      679.22      625.64    149.08 o 
 -21   1   8     2974.05     2911.84    230.55 o 
 -19   1   8     2109.76     1971.37    143.66 o 
 -17   1   8     1393.44     1426.37     91.45 o 
 -15   1   8    11233.66    10533.47    375.52 o 
 -13   1   8      406.99      390.03     41.49 o 
 -11   1   8     4799.89     4595.14    136.71 o 
  -9   1   8      589.49      465.73     42.48 o 
  -7   1   8      786.91      770.99     33.24 o 
  -5   1   8     2160.95     2549.18     70.79 o 
  -3   1   8       31.73       56.41     13.58 o 
  -1   1   8     8878.30     9408.40    193.05 o 
   1   1   8     2572.45     2773.50    118.29 o 
   3   1   8     1269.91     1374.32    119.84 o 
   5   1   8     2022.16     2028.26    136.60 o 
   7   1   8      586.43      623.56     97.01 o 
   9   1   8       79.13       15.97     71.00 o 
 -22   2   8      638.16      662.81    141.67 o 
 -20   2   8     3585.31     3580.47    251.59 o 
 -18   2   8      474.46      601.67     82.60 o 
 -16   2   8     3522.22     3687.08    160.83 o 
 -14   2   8     8201.89     7807.41    238.10 o 
 -12   2   8      575.12      497.55     52.67 o 
 -10   2   8     3897.56     3975.92    106.45 o 
  -8   2   8     7307.95     7579.08    122.06 o 
  -6   2   8       47.42       77.45     18.32 o 
  -4   2   8      235.82      267.57     32.98 o 
  -2   2   8       69.91       71.93     37.69 o 
   0   2   8     5162.45     5166.06    165.14 o 
   2   2   8     3321.02     3509.03    133.70 o 
   4   2   8     2392.44     2480.86    140.93 o 
   6   2   8     5135.54     5199.81    250.73 o 
   8   2   8       16.73       -1.16     55.80 o 
 -21   3   8     1935.27     1937.03    206.75 o 
 -19   3   8     1932.85     1817.26    145.26 o 
 -17   3   8      460.58      566.78     66.05 o 
 -15   3   8     8124.02     7622.73    220.57 o 
 -13   3   8     3481.99     3245.74    114.14 o 
 -11   3   8     2469.72     2559.64     91.78 o 
  -9   3   8     9021.13     8392.86    240.12 o 
  -7   3   8      380.52      432.28     50.78 o 
  -5   3   8     1264.32     1169.82     44.95 o 
  -3   3   8       78.16       44.25     30.73 o 
  -1   3   8       91.30       56.54     29.82 o 
   1   3   8     2326.75     2455.91    122.78 o 
   3   3   8      559.25      871.61    182.47 o 
   5   3   8     2429.13     2392.01    147.35 o 
   7   3   8     1872.82     1918.22    152.42 o 
 -20   4   8     2551.84     2291.10    211.65 o 
 -18   4   8      306.54      352.44     80.94 o 
 -16   4   8     4224.33     4412.08    173.34 o 
 -14   4   8     6654.38     6478.88    214.18 o 
 -12   4   8        6.88       50.70     39.76 o 
 -10   4   8     9933.08    10225.62    234.33 o 
  -8   4   8     2219.72     2147.07     48.82 o 
  -6   4   8      408.81      556.07     33.69 o 
  -4   4   8       34.94       56.63     32.65 o 
  -2   4   8      193.67      213.10     47.42 o 
   0   4   8     3606.24     3855.53    138.48 o 
   2   4   8     1625.81     1848.55     99.31 o 
   4   4   8     1993.24     2208.14    116.14 o 
   6   4   8     3037.66     2848.80    177.35 o 
   8   4   8       18.18       53.11     82.00 o 
 -21   5   8     1242.46     1526.13    189.33 o 
 -19   5   8     1406.44     1593.56    155.03 o 
 -17   5   8      471.63      603.72    137.56 o 
 -15   5   8     4156.11     3826.81    181.43 o 
 -13   5   8     3244.87     3339.59    126.21 o 
 -11   5   8      754.70      773.53     98.58 o 
  -9   5   8     8508.38     8221.02    195.43 o 
  -7   5   8     1132.36     1270.87     44.77 o 
  -5   5   8       85.25       47.02     24.12 o 
  -3   5   8      711.11      878.12     76.09 o 
  -1   5   8     3742.55     3836.76    137.80 o 
   1   5   8     2270.14     2384.48    107.35 o 
   3   5   8      491.78      572.54     66.00 o 
   5   5   8     3492.69     3479.93    161.86 o 
   7   5   8      455.93      346.02    111.03 o 
 -20   6   8     3534.31     3788.96    317.30 o 
 -18   6   8      271.16      410.29    104.64 o 
 -16   6   8     7837.65     8027.37    347.81 o 
 -14   6   8     4760.72     4439.32    186.46 o 
 -12   6   8     2226.95     2484.58    144.78 o 
 -10   6   8     6655.34     5975.61    166.02 o 
  -8   6   8      553.18      615.48     58.72 o 
  -6   6   8      211.77      254.95     36.01 o 
  -4   6   8     1180.76     1221.85     66.20 o 
  -2   6   8      330.22      418.84     50.38 o 
   0   6   8     1595.53     1925.03     95.41 o 
   2   6   8      600.29      799.20     99.00 o 
   4   6   8      577.45      813.64    116.46 o 
   6   6   8     1148.79     1479.52    174.93 o 
 -19   7   8     1771.66     1936.92    193.76 o 
 -17   7   8      547.75      709.14    119.47 o 
 -15   7   8     3679.87     3678.12    212.52 o 
 -13   7   8      606.36      612.59     91.14 o 
 -11   7   8      182.37      334.51     58.23 o 
  -9   7   8      358.20      438.79     63.25 o 
  -7   7   8     1516.80     1464.75     59.58 o 
  -5   7   8     2400.90     2235.98     79.56 o 
  -3   7   8     1153.89     1249.05     75.59 o 
  -1   7   8     2840.99     3040.85    183.43 o 
   1   7   8      529.61      522.26     66.07 o 
   3   7   8      118.73      184.80     74.72 o 
   5   7   8     1269.32     1309.20    144.61 o 
   7   7   8      279.22      273.39    121.55 o 
 -18   8   8      530.59      604.46    118.52 o 
 -16   8   8     1668.86     1889.62    174.73 o 
 -14   8   8     4624.72     4975.95    266.22 o 
 -12   8   8      183.17      201.26    106.42 o 
 -10   8   8     4687.68     4618.63    264.62 o 
  -8   8   8     2615.04     2360.05    102.63 o 
  -6   8   8      439.61      406.13     44.16 o 
  -4   8   8      436.00      397.32     48.17 o 
  -2   8   8      230.35      290.22     49.75 o 
   0   8   8      550.54      715.30     65.90 o 
   2   8   8     2470.05     2291.02    174.63 o 
   4   8   8      515.08      674.27    119.60 o 
   6   8   8     2693.47     2445.73    237.38 o 
 -17   9   8      355.42      380.39    111.67 o 
 -15   9   8     2190.83     2311.01    195.98 o 
 -13   9   8      754.63      832.75    155.11 o 
 -11   9   8     1440.68     1454.06    128.53 o 
  -9   9   8     3372.76     3586.51    151.43 o 
  -7   9   8       43.02       16.71     38.93 o 
  -5   9   8      833.24      788.35     54.37 o 
  -3   9   8       13.08       85.60     49.69 o 
  -1   9   8       77.63      209.82     48.74 o 
   1   9   8     1014.48     1093.97    125.55 o 
   3   9   8       10.36       80.01     76.82 o 
   5   9   8      991.02     1086.56    157.07 o 
 -16  10   8      775.68      853.79    148.73 o 
 -14  10   8     2209.76     2304.86    194.02 o 
 -12  10   8       98.98       85.92     70.59 o 
 -10  10   8     1886.66     1858.68    143.24 o 
  -8  10   8      225.23      305.19     72.85 o 
  -6  10   8        5.11       42.66     32.94 o 
  -4  10   8      178.40       45.72     45.75 o 
  -2  10   8      215.88      290.65     90.39 o 
   0  10   8     2654.25     3031.24    213.61 o 
   2  10   8       48.83      116.15     78.79 o 
   4  10   8     1095.73     1252.51    211.65 o 
 -15  11   8     1517.78     1896.81    202.31 o 
 -13  11   8      438.88      732.32    127.53 o 
 -11  11   8      396.53      632.08    108.45 o 
  -9  11   8      991.93      973.56    111.57 o 
  -7  11   8       95.52       76.58     56.77 o 
  -5  11   8      321.16      314.90     66.64 o 
  -3  11   8       93.44       97.43     63.40 o 
  -1  11   8       75.54      282.72    119.84 o 
   1  11   8      707.68      808.18    126.32 o 
   3  11   8        5.44      -47.96     83.60 o 
 -14  12   8     1316.54     1491.04    184.81 o 
 -12  12   8      317.07      404.98    106.95 o 
 -10  12   8      237.74      396.34    107.65 o 
  -8  12   8       46.35       49.10     64.32 o 
  -6  12   8       45.20       59.71     78.78 o 
  -4  12   8       26.75      191.69    158.75 o 
  -2  12   8       31.68      101.34     75.50 o 
   0  12   8      502.01      692.58    188.46 o 
 -11  13   8      331.46      160.61     88.92 o 
  -9  13   8       28.02      -26.77     64.07 o 
  -7  13   8      129.64       10.82    160.70 o 
  -5  13   8        4.10       59.97    172.41 o 
  -3  13   8       88.78       43.11    115.92 o 
  -1  13   8      104.77      166.08    118.48 o 
 -21   1   9       49.54       19.30     61.37 o 
 -19   1   9      126.11       53.11     63.79 o 
 -17   1   9       18.05       27.26     46.30 o 
 -15   1   9      352.72      365.21     52.87 o 
 -13   1   9      121.45      213.50     47.46 o 
 -11   1   9       44.49       32.42     29.36 o 
  -9   1   9        1.90       21.97     18.92 o 
  -7   1   9      382.57      440.44     54.42 o 
  -5   1   9        1.87       24.96     19.93 o 
  -3   1   9      137.75      209.94     32.38 o 
  -1   1   9       93.72      175.45     32.19 o 
   1   1   9       82.46       67.64     50.46 o 
   3   1   9      150.57      235.84     71.00 o 
   5   1   9       17.57      134.62    128.74 o 
   7   1   9      106.69       76.41     71.07 o 
 -22   2   9       26.91       53.49     80.17 o 
 -20   2   9       20.37      -15.25     57.17 o 
 -18   2   9       16.64       38.75     62.41 o 
 -16   2   9       17.92      108.49     41.50 o 
 -14   2   9      108.15      160.99     53.64 o 
 -12   2   9        2.96      135.37     82.17 o 
 -10   2   9       92.33      110.36     22.78 o 
  -8   2   9      158.01      188.69     46.41 o 
  -6   2   9     1660.57     1605.07     46.68 o 
  -4   2   9      160.49      168.32     43.44 o 
  -2   2   9      487.93      430.85     42.32 o 
   0   2   9      350.54      401.40     52.30 o 
   2   2   9       85.69       64.51     54.06 o 
   4   2   9        0.84      188.17     72.99 o 
   6   2   9       17.00       12.70     55.57 o 
 -21   3   9       12.48      -17.24     76.61 o 
 -19   3   9       69.53      102.55     59.00 o 
 -17   3   9        6.83      211.98     90.04 o 
 -15   3   9      262.02      355.11     55.59 o 
 -13   3   9       32.48       61.95     37.24 o 
 -11   3   9       14.55       24.47     30.90 o 
  -9   3   9      434.92      425.26     39.18 o 
  -7   3   9        4.41       50.96     36.93 o 
  -5   3   9      614.71      599.47     45.28 o 
  -3   3   9      422.42      565.29     52.75 o 
  -1   3   9      237.09      284.07     57.38 o 
   1   3   9     1156.81     1124.77     77.98 o 
   3   3   9      119.94      222.55     65.56 o 
   5   3   9      209.21       85.92     90.85 o 
   7   3   9       25.58        2.38     72.64 o 
 -20   4   9      341.31      622.87    147.60 o 
 -18   4   9        0.99      -34.69     48.99 o 
 -16   4   9       48.05      113.55     53.07 o 
 -14   4   9      233.61      260.56     49.43 o 
 -12   4   9       33.74       79.66     36.89 o 
 -10   4   9      117.10      164.81     38.23 o 
  -8   4   9      285.55      219.22     29.04 o 
  -6   4   9       86.32       54.06     18.61 o 
  -4   4   9      113.18       68.80     42.00 o 
  -2   4   9       17.59      -37.89     37.89 o 
   0   4   9      478.19      551.45     67.53 o 
   2   4   9       37.26       72.63     54.01 o 
   4   4   9      483.41      446.61     79.83 o 
   6   4   9       25.75       23.06    123.80 o 
 -21   5   9       33.92       32.01     91.13 o 
 -19   5   9       27.97       47.15     97.71 o 
 -17   5   9        1.63       13.61     53.82 o 
 -15   5   9       15.10       26.25     40.59 o 
 -13   5   9      167.31      159.94     52.30 o 
 -11   5   9      228.37      292.47     55.12 o 
  -9   5   9       63.83       73.40     21.96 o 
  -7   5   9      476.63      491.18     39.28 o 
  -5   5   9      683.79      636.53     60.89 o 
  -3   5   9      221.50      255.44     46.01 o 
  -1   5   9      102.60      148.95     77.51 o 
   1   5   9     1364.61     1225.22     85.82 o 
   3   5   9      201.09      294.05     62.33 o 
   5   5   9      317.27      515.51    126.38 o 
 -20   6   9      138.95       97.04     91.97 o 
 -18   6   9      134.69      214.47     82.57 o 
 -16   6   9      324.54      479.35     98.58 o 
 -14   6   9      587.30      602.23     77.22 o 
 -12   6   9       58.62      407.68     57.17 o 
 -10   6   9       44.85      100.35     39.41 o 
  -8   6   9      476.35      459.21     46.33 o 
  -6   6   9     1473.35     1578.19     65.41 o 
  -4   6   9     3451.26     3438.89    142.87 o 
  -2   6   9      359.14      440.33     56.16 o 
   0   6   9     3005.40     2893.88    132.47 o 
   2   6   9      307.73      316.61     64.45 o 
   4   6   9      293.87      180.53    127.09 o 
   6   6   9      464.19      426.33    128.98 o 
 -19   7   9       51.99       48.58     79.57 o 
 -17   7   9      132.71      133.02     75.02 o 
 -15   7   9       27.02      -31.44     60.08 o 
 -13   7   9        7.99      -56.92     59.49 o 
 -11   7   9     1442.44     1303.66     87.51 o 
  -9   7   9       17.22       73.16     58.20 o 
  -7   7   9     3429.73     3062.45     93.15 o 
  -5   7   9      584.71      658.51     60.65 o 
  -3   7   9     1241.66     1169.47    100.66 o 
  -1   7   9      647.11      720.32     74.49 o 
   1   7   9       26.64      106.59     94.56 o 
   3   7   9       17.88       72.21     79.73 o 
   5   7   9       66.57      135.71    102.89 o 
 -18   8   9       13.30      -24.55     72.29 o 
 -16   8   9       18.61       30.74     92.78 o 
 -14   8   9       38.01       18.72     58.72 o 
 -12   8   9       14.13       28.51     36.48 o 
 -10   8   9      316.68      616.10     84.73 o 
  -8   8   9      264.81      315.94     53.26 o 
  -6   8   9      253.18      277.17     41.67 o 
  -4   8   9     3639.86     3170.97    125.85 o 
  -2   8   9       31.60      105.39     52.45 o 
   0   8   9     2996.70     3122.01    212.62 o 
   2   8   9      450.59      516.93     99.82 o 
   4   8   9      598.46      633.36    176.86 o 
 -17   9   9       34.36      -57.41    101.48 o 
 -15   9   9      125.92      175.06    121.98 o 
 -13   9   9      442.50      484.53    103.67 o 
 -11   9   9      100.71       94.27     57.64 o 
  -9   9   9      376.50      363.10     58.61 o 
  -7   9   9       10.05       50.86     52.25 o 
  -5   9   9      515.78      529.48     61.29 o 
  -3   9   9      524.03      494.33     60.25 o 
  -1   9   9      988.82     1072.86    132.06 o 
   1   9   9      945.10      936.37    125.95 o 
   3   9   9        0.61      -75.91     80.59 o 
 -16  10   9      288.65      337.37    108.03 o 
 -14  10   9       56.11       42.49     82.63 o 
 -12  10   9      130.67       50.61     64.14 o 
 -10  10   9      174.54      378.98     82.75 o 
  -8  10   9       87.53      103.40     67.59 o 
  -6  10   9     1033.45      959.01     80.51 o 
  -4  10   9     1111.78     1021.93    103.20 o 
  -2  10   9      259.27      377.21     87.26 o 
   0  10   9     1448.35     1391.65    152.37 o 
   2  10   9      404.94      567.47    119.96 o 
 -15  11   9      182.44      133.24     96.64 o 
 -13  11   9       30.37       45.87     77.43 o 
 -11  11   9      227.76      278.45    106.79 o 
  -9  11   9      143.85      346.75     92.78 o 
  -7  11   9      550.54      650.91     87.64 o 
  -5  11   9     2007.01     2069.76    121.26 o 
  -3  11   9       93.00      101.80     64.97 o 
  -1  11   9      994.60     1158.96    154.03 o 
   1  11   9     1511.74     1503.95    177.07 o 
 -14  12   9        5.23       70.33     86.15 o 
 -12  12   9        4.23      -53.53     72.45 o 
 -10  12   9      475.75      514.00    153.69 o 
  -8  12   9       56.47      172.20     93.14 o 
  -6  12   9     1892.34     2212.93    401.74 o 
  -4  12   9      817.63      915.09    228.31 o 
  -2  12   9      577.31      679.03    121.33 o 
 -11  13   9        5.93       21.86     82.36 o 
  -9  13   9        4.19       21.23    113.83 o 
  -7  13   9       61.12       89.59    127.70 o 
  -5  13   9      331.10      307.00    323.07 o 
 -22   0  10        2.79       96.97     98.05 o 
 -20   0  10     1074.19      862.24    155.04 o 
 -18   0  10     1186.76     1508.01    179.87 o 
 -16   0  10     3089.16     2978.86    218.96 o 
 -14   0  10      120.13      141.21     36.68 o 
 -12   0  10    27985.44    27506.83    750.23 o 
 -10   0  10    12828.67    12433.35    453.87 o 
  -8   0  10    11764.65    11370.09    458.66 o 
  -6   0  10    42343.43    41559.35    912.92 o 
  -4   0  10     2007.23     1820.74     77.21 o 
  -2   0  10    14084.16    13700.19    556.60 o 
   0   0  10    13167.61    12977.36    584.35 o 
   2   0  10        2.70       24.70     67.56 o 
   4   0  10     5655.41     5208.57    374.80 o 
   6   0  10      816.72      950.39    176.35 o 
 -21   1  10        9.25       58.50     63.86 o 
 -19   1  10     1938.54     1727.97    125.59 o 
 -17   1  10     3670.82     3824.27    181.88 o 
 -15   1  10      296.63      345.94     46.20 o 
 -13   1  10    12445.51    12124.91    331.76 o 
 -11   1  10    17039.19    16657.06    276.54 o 
  -9   1  10       59.82      184.00     30.21 o 
  -7   1  10    21619.48    21561.30    389.58 o 
  -5   1  10    18585.11    17833.22    280.93 o 
  -3   1  10      696.76      757.36     59.52 o 
  -1   1  10    14671.88    14210.13    438.30 o 
   1   1  10     7298.66     6742.76    270.68 o 
   3   1  10     1236.88     1423.36    132.55 o 
   5   1  10     5414.69     4980.66    267.30 o 
 -22   2  10       21.91      -68.77     91.40 o 
 -20   2  10      434.84      391.34     81.46 o 
 -18   2  10     1764.26     1861.17    131.66 o 
 -16   2  10     1153.39     1164.40     78.50 o 
 -14   2  10      838.98      776.19     71.59 o 
 -12   2  10    13435.46    12234.83    322.78 o 
 -10   2  10     9599.26     9658.87    180.46 o 
  -8   2  10     6402.25     6116.16    216.29 o 
  -6   2  10    43903.32    43031.86    657.78 o 
  -4   2  10     2145.35     2162.72     87.74 o 
  -2   2  10    20046.89    19504.08    425.04 o 
   0   2  10    10343.31    10228.58    351.53 o 
   2   2  10      242.45      423.26     85.94 o 
   4   2  10     3021.18     2862.95    184.77 o 
   6   2  10      670.42      939.81    150.66 o 
 -21   3  10       35.18      -53.35     98.69 o 
 -19   3  10     2303.66     2329.37    163.47 o 
 -17   3  10     2858.69     2919.83    154.59 o 
 -15   3  10      131.06      164.19     64.60 o 
 -13   3  10     6929.19     6310.80    201.98 o 
 -11   3  10    10224.74     9511.54    255.69 o 
  -9   3  10      900.66      919.39     53.23 o 
  -7   3  10    18144.29    17063.71    433.94 o 
  -5   3  10    33423.93    31879.98    633.26 o 
  -3   3  10      656.49      697.63     77.68 o 
  -1   3  10    34122.47    34917.61    821.64 o 
   1   3  10     4512.39     4451.93    218.84 o 
   3   3  10     5917.27     5618.25    267.83 o 
   5   3  10     3497.33     3319.69    207.99 o 
 -20   4  10      306.84      433.81    118.94 o 
 -18   4  10     3134.39     3179.56    160.05 o 
 -16   4  10     1884.36     1808.77    106.42 o 
 -14   4  10     1588.84     1638.96     90.59 o 
 -12   4  10    13848.06    13690.46    367.73 o 
 -10   4  10     7639.15     7583.81    219.17 o 
  -8   4  10     6670.14     6164.73    168.93 o 
  -6   4  10    25290.61    25494.66    784.29 o 
  -4   4  10     2866.74     2754.96     99.94 o 
  -2   4  10     8943.93     9160.85    256.64 o 
   0   4  10    10824.57    10846.33    374.80 o 
   2   4  10        4.60      181.15     73.45 o 
   4   4  10     2770.58     3100.62    190.51 o 
 -21   5  10      230.67      175.29    109.87 o 
 -19   5  10     1516.43     1364.99    135.06 o 
 -17   5  10     1289.34     1175.08     89.61 o 
 -15   5  10        3.12      138.10     96.89 o 
 -13   5  10     2437.07     2274.45    107.71 o 
 -11   5  10    12127.76    11792.76    353.58 o 
  -9   5  10      628.10      722.13     38.63 o 
  -7   5  10    17120.88    16521.35    306.29 o 
  -5   5  10    12107.76    12283.52    461.69 o 
  -3   5  10      405.14      589.32     78.35 o 
  -1   5  10    11527.56    11832.39    336.09 o 
   1   5  10     2989.35     2855.05    145.15 o 
   3   5  10     1003.41     1245.95    118.54 o 
   5   5  10     2781.01     2977.84    273.29 o 
 -20   6  10       18.36       67.32     93.90 o 
 -18   6  10     1216.21     1456.18    151.85 o 
 -16   6  10     4523.88     4481.51    261.18 o 
 -14   6  10      243.49      272.98     53.83 o 
 -12   6  10    21246.81    21162.61    539.76 o 
 -10   6  10    10023.24     9703.59    259.29 o 
  -8   6  10    14679.25    13475.44    270.29 o 
  -6   6  10    26347.71    25674.45    578.32 o 
  -4   6  10      670.85      838.89     71.10 o 
  -2   6  10    11028.22    11212.91    327.52 o 
   0   6  10     9575.36     9062.05    302.46 o 
   2   6  10       75.97      166.48     71.30 o 
   4   6  10     3249.32     2959.31    325.58 o 
 -19   7  10      578.72      714.67    129.15 o 
 -17   7  10     1713.45     1739.29    164.71 o 
 -15   7  10       19.51       50.73     64.50 o 
 -13   7  10     4708.07     4765.75    232.90 o 
 -11   7  10     5663.01     5561.62    190.37 o 
  -9   7  10      306.01      328.21     51.57 o 
  -7   7  10     9572.64     9144.09    237.57 o 
  -5   7  10     5912.64     6172.56    195.99 o 
  -3   7  10      269.41      373.85     98.26 o 
  -1   7  10     9366.83     9563.98    309.16 o 
   1   7  10     2208.54     2086.87    161.16 o 
   3   7  10      896.51      918.77    148.17 o 
 -18   8  10     1037.33      970.32    135.05 o 
 -16   8  10      248.12      469.19    108.01 o 
 -14   8  10      350.34      312.13     82.61 o 
 -12   8  10     3481.23     3720.11    198.80 o 
 -10   8  10     4397.10     4248.34    161.55 o 
  -8   8  10     1171.70     1187.38     89.77 o 
  -6   8  10    15768.17    14964.78    384.80 o 
  -4   8  10     2821.56     2774.15    131.05 o 
  -2   8  10     7819.95     7347.10    254.98 o 
   0   8  10     7211.52     7239.56    354.62 o 
   2   8  10      135.37      152.00     81.06 o 
 -17   9  10     1365.87     1701.68    177.26 o 
 -15   9  10       39.77       97.65     73.47 o 
 -13   9  10     2577.21     2858.29    193.61 o 
 -11   9  10     6477.97     5658.24    322.36 o 
  -9   9  10      256.70      362.07     58.27 o 
  -7   9  10     8603.48     8128.55    302.49 o 
  -5   9  10     9370.62     8898.75    281.06 o 
  -3   9  10      642.24      666.47    142.64 o 
  -1   9  10     8800.28     8520.92    389.46 o 
   1   9  10     1306.58     1430.96    161.81 o 
 -16  10  10      570.54      689.52    127.67 o 
 -14  10  10      311.77      462.35    129.77 o 
 -12  10  10     4438.99     3918.37    214.97 o 
 -10  10  10     1456.03     1552.98    129.85 o 
  -8  10  10     1333.64     1004.11    103.32 o 
  -6  10  10     7364.75     6893.79    290.84 o 
  -4  10  10      895.87      867.71    110.77 o 
  -2  10  10     3384.80     3777.12    236.11 o 
   0  10  10     3379.98     3087.56    234.03 o 
 -15  11  10      305.69      255.27    102.20 o 
 -13  11  10      840.93     1128.53    142.29 o 
 -11  11  10     4238.65     4034.86    226.26 o 
  -9  11  10      214.10      250.16     90.61 o 
  -7  11  10     6466.09     5717.22    278.96 o 
  -5  11  10     5153.88     4743.16    328.39 o 
  -3  11  10     1133.76      931.67    129.39 o 
  -1  11  10     3939.28     3681.56    303.46 o 
 -12  12  10     2983.33     2970.18    267.81 o 
 -10  12  10      253.64      195.95    100.09 o 
  -8  12  10     1518.10     1224.41    234.47 o 
  -6  12  10     3788.02     3360.69    348.18 o 
  -4  12  10       47.88      -72.24     97.24 o 
 -21   1  11       20.40       58.17     60.90 o 
 -19   1  11       16.96       52.37     63.30 o 
 -17   1  11        0.36      -17.42     45.32 o 
 -15   1  11      201.40      266.15     39.34 o 
 -13   1  11      149.65      121.38     27.35 o 
 -11   1  11      258.11      255.62     32.70 o 
  -9   1  11      463.67      505.26     45.89 o 
  -7   1  11       67.61      195.42     32.81 o 
  -5   1  11     1187.04     1141.31     62.84 o 
  -3   1  11       72.24       84.92     51.11 o 
  -1   1  11      594.52      720.46     92.09 o 
   1   1  11        9.52       29.16     54.84 o 
   3   1  11       89.85      200.93     84.08 o 
 -22   2  11       66.25      -67.38     79.10 o 
 -20   2  11       11.45      -62.33     63.34 o 
 -18   2  11      326.91      358.78     70.64 o 
 -16   2  11        4.25       14.87     40.59 o 
 -14   2  11      362.56      482.25     63.76 o 
 -12   2  11      218.14      253.50     41.92 o 
 -10   2  11     1248.23     1028.89     70.21 o 
  -8   2  11       49.99       90.80     30.44 o 
  -6   2  11     1293.72     1096.81     78.86 o 
  -4   2  11       68.37       45.84     36.26 o 
  -2   2  11      534.26      512.71     76.78 o 
   0   2  11       19.05        5.64     51.75 o 
   2   2  11      373.04      423.89     93.17 o 
   4   2  11       37.04      -15.30     63.04 o 
 -21   3  11        1.19      -92.74     92.74 o 
 -19   3  11      126.29      194.24     65.50 o 
 -17   3  11       35.78       39.98     47.78 o 
 -15   3  11      158.76      182.55     47.42 o 
 -13   3  11      369.03      374.20     54.75 o 
 -11   3  11     3072.28     2673.96     98.79 o 
  -9   3  11       86.78      176.88     29.36 o 
  -7   3  11     2929.21     2674.00    107.89 o 
  -5   3  11      532.71      445.87     45.92 o 
  -3   3  11     1303.80     1255.29     81.90 o 
  -1   3  11      208.40      218.22     71.62 o 
   1   3  11      163.47      160.36     68.34 o 
   3   3  11        0.03       87.37     72.01 o 
 -20   4  11        1.73       11.96     72.04 o 
 -18   4  11      264.37      296.20     58.61 o 
 -16   4  11       56.26       82.41     43.48 o 
 -14   4  11        8.91       86.65     58.14 o 
 -12   4  11      647.00      546.46     74.15 o 
 -10   4  11     1091.45     1008.66     52.26 o 
  -8   4  11        7.31       54.60     48.98 o 
  -6   4  11     2030.19     2059.67     91.62 o 
  -4   4  11      724.42      600.34     56.35 o 
  -2   4  11      482.21      574.84     82.87 o 
   0   4  11      153.37      244.70     73.27 o 
   2   4  11       82.29       81.93     70.22 o 
   4   4  11        0.53        1.74     70.38 o 
 -21   5  11       23.97       97.09    160.70 o 
 -19   5  11      406.51      423.67     96.32 o 
 -17   5  11       99.65      132.80     52.34 o 
 -15   5  11       64.49      163.32     51.30 o 
 -13   5  11      507.52      428.70     56.00 o 
 -11   5  11      238.51      310.73     72.47 o 
  -9   5  11       61.40       42.73     39.18 o 
  -7   5  11      316.22      418.27     49.76 o 
  -5   5  11      413.87      410.08     52.20 o 
  -3   5  11       36.85      198.16    131.62 o 
  -1   5  11      326.43      404.23     67.31 o 
   1   5  11       30.47      120.96     63.23 o 
   3   5  11       27.44       16.93     75.52 o 
 -20   6  11       14.15      -93.46     97.84 o 
 -18   6  11       78.57       -4.36     54.24 o 
 -16   6  11     1095.45     1071.23     90.07 o 
 -14   6  11       38.92       46.63     43.31 o 
 -12   6  11     2736.08     2716.83    126.46 o 
 -10   6  11      177.15      356.11     50.54 o 
  -8   6  11     1067.26     1108.00     71.17 o 
  -6   6  11      676.24      716.48     73.60 o 
  -4   6  11       34.09       90.62     44.23 o 
  -2   6  11      260.69      374.46     98.38 o 
   0   6  11      476.69      650.57    104.90 o 
   2   6  11       28.57       40.64     81.73 o 
 -19   7  11       69.56      151.87     86.25 o 
 -17   7  11      844.08      800.14    121.11 o 
 -15   7  11       61.35      128.66     63.75 o 
 -13   7  11      741.97      812.15     80.25 o 
 -11   7  11     1168.60     1137.79     82.45 o 
  -9   7  11      280.82      360.80     70.75 o 
  -7   7  11     1284.04     1284.65     86.79 o 
  -5   7  11     1622.57     1687.67    105.63 o 
  -3   7  11        0.51        8.07     43.72 o 
  -1   7  11      774.94      784.04     86.02 o 
   1   7  11      195.80      147.92    101.16 o 
 -18   8  11      941.11      924.31    138.23 o 
 -16   8  11      261.88      364.73     97.56 o 
 -14   8  11     1368.61     1511.09    141.00 o 
 -12   8  11     2068.37     1938.28    114.93 o 
 -10   8  11      166.52      206.09     48.51 o 
  -8   8  11     1927.26     1968.14    142.47 o 
  -6   8  11     1409.52     1600.54     95.12 o 
  -4   8  11      138.11      312.82     93.89 o 
  -2   8  11      114.53      211.04     63.96 o 
   0   8  11       69.82      136.82     80.15 o 
 -17   9  11       77.78      285.42    126.37 o 
 -15   9  11      133.51      186.43     86.22 o 
 -13   9  11      101.60      317.36     84.40 o 
 -11   9  11     2573.54     2385.11    128.46 o 
  -9   9  11      645.05      700.00    101.67 o 
  -7   9  11     3468.72     3189.37    174.05 o 
  -5   9  11     1622.90     1674.42    109.27 o 
  -3   9  11      134.53      173.01     70.48 o 
  -1   9  11      885.23     1035.71    135.60 o 
 -16  10  11      432.71      623.28    122.91 o 
 -14  10  11      414.55      594.84    106.06 o 
 -12  10  11     1105.70     1311.42    136.68 o 
 -10  10  11      525.08      441.89    136.27 o 
  -8  10  11      415.40      366.85     81.97 o 
  -6  10  11     1739.34     1724.41    142.09 o 
  -4  10  11      129.20       81.42     68.79 o 
  -2  10  11      437.71      378.65    115.59 o 
 -15  11  11      116.65       86.12     96.46 o 
 -13  11  11     1113.15     1067.49    162.49 o 
 -11  11  11     1489.30     1580.17    193.74 o 
  -9  11  11       41.23       48.38     98.08 o 
  -7  11  11     1790.34     1838.91    203.15 o 
  -5  11  11      467.40      765.86    148.10 o 
  -3  11  11      314.84      420.79    178.58 o 
 -10  12  11      247.64      324.71    108.67 o 
  -8  12  11      670.21      469.89    291.26 o 
 -22   0  12     1372.91     1328.57    204.68 o 
 -20   0  12      398.38      502.77    134.87 o 
 -18   0  12     8967.94     9255.89    488.64 o 
 -16   0  12     1607.98     1855.83    170.45 o 
 -14   0  12     3660.80     3286.53    203.84 o 
 -12   0  12    11253.66    11030.84    308.68 o 
 -10   0  12     2849.85     2844.59    190.70 o 
  -8   0  12     4789.89     4871.32    359.87 o 
  -6   0  12     9791.23     9781.06    442.64 o 
  -4   0  12      561.18      456.99     95.68 o 
  -2   0  12     3464.35     3390.35    262.61 o 
   0   0  12     1339.12     1536.77    224.31 o 
   2   0  12       14.34      -10.04     90.02 o 
 -21   1  12      296.66      243.06     78.78 o 
 -19   1  12     5362.81     5428.40    264.81 o 
 -17   1  12    10278.95    10221.22    372.62 o 
 -15   1  12      425.30      439.11     46.98 o 
 -13   1  12    16874.35    16837.97    462.88 o 
 -11   1  12     8143.28     8083.51    167.56 o 
  -9   1  12     3421.87     3160.59     86.91 o 
  -7   1  12    10582.38    10107.96    286.83 o 
  -5   1  12     1097.58     1165.52     99.88 o 
  -3   1  12     1549.98     1526.67    142.07 o 
  -1   1  12     1678.57     1571.98    133.64 o 
   1   1  12       29.64       31.36     60.41 o 
   3   1  12       20.98      102.07     73.93 o 
 -22   2  12     1558.10     1764.44    271.48 o 
 -20   2  12      562.91      564.37     94.33 o 
 -18   2  12    10203.76     9889.19    359.79 o 
 -16   2  12     4109.27     4221.35    178.75 o 
 -14   2  12     5386.24     5329.09    174.62 o 
 -12   2  12    19341.16    19824.12    598.82 o 
 -10   2  12      761.32      782.02     59.93 o 
  -8   2  12     9393.27     9466.98    232.94 o 
  -6   2  12     5486.91     5459.83    163.49 o 
  -4   2  12       10.75      134.92     64.75 o 
  -2   2  12     1712.85     1603.37    122.58 o 
   0   2  12      415.87      541.02    100.51 o 
   2   2  12        5.39      -40.55     65.07 o 
 -21   3  12      127.81      259.43    108.14 o 
 -19   3  12     1708.48     1774.22    141.58 o 
 -17   3  12     7572.24     7514.79    302.23 o 
 -15   3  12     1181.94     1187.72     89.78 o 
 -13   3  12    14155.36    13863.74    345.46 o 
 -11   3  12    16638.09    16388.30    453.14 o 
  -9   3  12     3382.21     2996.74     85.71 o 
  -7   3  12    15022.40    14691.65    344.05 o 
  -5   3  12       76.81      187.46     87.38 o 
  -3   3  12     1620.34     1563.35    123.73 o 
  -1   3  12       83.40      159.28     69.00 o 
   1   3  12       46.17       12.85     61.92 o 
 -20   4  12     1459.61     1224.42    168.75 o 
 -18   4  12     5629.03     5559.78    272.28 o 
 -16   4  12     1288.84     1390.21    123.29 o 
 -14   4  12     3924.88     3758.82    165.92 o 
 -12   4  12    11173.58    11190.28    297.00 o 
 -10   4  12      741.50      839.32     49.66 o 
  -8   4  12     5980.06     5528.96    161.62 o 
  -6   4  12     7030.12     6715.03    199.22 o 
  -4   4  12       58.15       69.34     50.98 o 
  -2   4  12     2095.78     2093.76    174.44 o 
   0   4  12      487.71      649.94    104.61 o 
   2   4  12       16.48        6.18     73.94 o 
 -21   5  12      587.71      637.82    131.52 o 
 -19   5  12     2802.43     3122.80    245.01 o 
 -17   5  12     9153.53     8396.81    291.79 o 
 -15   5  12        6.84      -49.12     49.12 o 
 -13   5  12    15836.46    15006.62    455.09 o 
 -11   5  12     5741.28     6040.17    195.33 o 
  -9   5  12     1445.23     1310.01    103.88 o 
  -7   5  12     9832.45     9525.49    254.99 o 
  -5   5  12     1852.91     1794.34     95.65 o 
  -3   5  12     2014.21     2059.27    119.31 o 
  -1   5  12     1472.64     1397.71    130.37 o 
   1   5  12        6.39        4.94     68.26 o 
 -20   6  12      875.79     1242.80    225.07 o 
 -18   6  12     5573.66     5591.30    278.46 o 
 -16   6  12     1086.92     1075.26     99.49 o 
 -14   6  12     4409.22     4205.27    169.48 o 
 -12   6  12     6393.25     6454.48    222.48 o 
 -10   6  12      108.46      288.75     69.53 o 
  -8   6  12     2568.84     2432.24    106.73 o 
  -6   6  12     3850.66     3797.42    148.25 o 
  -4   6  12        8.80       15.90     41.95 o 
  -2   6  12     1063.73     1273.20    139.46 o 
   0   6  12      314.82      286.44    127.49 o 
 -19   7  12     2563.91     2462.57    204.62 o 
 -17   7  12     5363.72     5903.03    310.88 o 
 -15   7  12        1.66        3.75     40.57 o 
 -13   7  12     9185.34     9291.41    305.57 o 
 -11   7  12     4396.55     4579.03    220.36 o 
  -9   7  12     1012.94      863.18    111.94 o 
  -7   7  12     5690.27     5421.70    204.71 o 
  -5   7  12      506.68      500.89     69.63 o 
  -3   7  12      661.18      668.79     82.36 o 
  -1   7  12      461.11      683.04    171.25 o 
 -18   8  12     3304.93     3332.74    239.69 o 
 -16   8  12     2394.56     2388.28    185.10 o 
 -14   8  12     2370.48     2302.62    167.64 o 
 -12   8  12     9218.88     8707.00    295.00 o 
 -10   8  12      256.60      266.81     74.31 o 
  -8   8  12     4810.05     4496.10    230.22 o 
  -6   8  12     3069.65     3008.70    147.47 o 
  -4   8  12      116.64       81.52     74.88 o 
  -2   8  12     1075.53     1151.20    127.93 o 
 -17   9  12     1790.82     1970.38    176.91 o 
 -15   9  12        1.43      -35.09     63.10 o 
 -13   9  12     3522.75     3682.92    270.62 o 
 -11   9  12     3621.16     3698.96    232.94 o 
  -9   9  12      583.91      572.29     98.96 o 
  -7   9  12     5429.24     5195.10    255.84 o 
  -5   9  12      318.65      328.46    102.93 o 
  -3   9  12     1196.88     1103.96    139.50 o 
 -16  10  12      913.53      962.55    167.42 o 
 -14  10  12     1772.54     1462.60    185.01 o 
 -12  10  12     5593.13     5849.11    362.50 o 
 -10  10  12       42.48       74.94     66.34 o 
  -8  10  12     4855.66     4304.51    238.26 o 
  -6  10  12      957.79     1261.85    183.40 o 
  -4  10  12      450.56      750.62    312.65 o 
 -13  11  12     3024.89     2594.42    249.59 o 
 -11  11  12     1597.90     1700.08    239.85 o 
  -9  11  12      621.84      684.57    126.66 o 
  -7  11  12     2451.14     2199.07    239.33 o 
 -21   1  13       43.99       72.39     69.33 o 
 -19   1  13        6.24      -30.51     58.92 o 
 -17   1  13        5.88      -55.24     63.44 o 
 -15   1  13       30.52       23.82     34.75 o 
 -13   1  13        9.25       46.99     28.40 o 
 -11   1  13       10.09       37.64     29.61 o 
  -9   1  13        0.95      135.39    129.93 o 
  -7   1  13       48.82        7.61     38.71 o 
  -5   1  13        5.80      116.58     87.77 o 
  -3   1  13      158.44      157.76     67.20 o 
  -1   1  13        0.14      -77.38     77.38 o 
   1   1  13        7.33       39.51     67.74 o 
 -22   2  13        8.04       37.38     91.67 o 
 -20   2  13        0.12      -19.81     66.22 o 
 -18   2  13        2.71      -56.38     56.38 o 
 -16   2  13      172.42      152.85     47.03 o 
 -14   2  13       98.06      146.27     60.83 o 
 -12   2  13      311.02      468.89     67.12 o 
 -10   2  13     1105.84      918.37     51.02 o 
  -8   2  13      373.07      348.71     62.34 o 
  -6   2  13      485.02      404.84     69.49 o 
  -4   2  13       39.46       45.24     55.58 o 
  -2   2  13       26.17       66.56     67.17 o 
   0   2  13        0.95       51.33     68.71 o 
 -21   3  13       20.66      -95.30     95.30 o 
 -19   3  13      133.03       77.60     59.36 o 
 -17   3  13      200.35      257.47     51.75 o 
 -15   3  13      442.26      458.55     57.71 o 
 -13   3  13        4.04       -8.86     32.76 o 
 -11   3  13      382.42      352.41     34.14 o 
  -9   3  13       12.97      140.75     57.02 o 
  -7   3  13      368.33      471.70    103.89 o 
  -5   3  13       32.81      105.82     58.81 o 
  -3   3  13      450.04      449.52     84.57 o 
  -1   3  13       20.46       74.40     66.71 o 
 -20   4  13       19.68      129.41     92.12 o 
 -18   4  13      225.66      333.51     70.51 o 
 -16   4  13      251.41      325.32     68.64 o 
 -14   4  13      370.48      500.31     60.73 o 
 -12   4  13      223.98      303.64     66.47 o 
 -10   4  13       73.00      131.67     39.72 o 
  -8   4  13      122.20      112.94     40.02 o 
  -6   4  13      103.51       94.14     45.24 o 
  -4   4  13        0.92       56.44     55.76 o 
  -2   4  13       31.93       31.42     82.63 o 
   0   4  13        0.16       72.80     71.05 o 
 -21   5  13        2.16       54.60     84.73 o 
 -19   5  13       64.90      170.27     97.97 o 
 -17   5  13      168.53      204.73     55.80 o 
 -15   5  13       18.70       72.81     47.01 o 
 -13   5  13        5.24       52.30     58.01 o 
 -11   5  13      398.45      406.67     76.66 o 
  -9   5  13      230.87      146.25     65.23 o 
  -7   5  13      104.01      106.73     53.27 o 
  -5   5  13      166.91      150.19     48.36 o 
  -3   5  13       37.47      103.94    133.41 o 
  -1   5  13        0.57       84.21     72.03 o 
 -20   6  13      120.97      120.73     95.29 o 
 -18   6  13      398.40      510.93    125.15 o 
 -16   6  13       28.83       24.69     55.28 o 
 -14   6  13       12.61       93.80     79.73 o 
 -12   6  13      348.21      479.58     85.23 o 
 -10   6  13      237.94      327.29     72.38 o 
  -8   6  13       83.47       22.56     37.04 o 
  -6   6  13       33.83      121.27     58.66 o 
  -4   6  13        4.38       27.57     50.85 o 
  -2   6  13      201.65       38.94     65.07 o 
 -19   7  13      474.62      545.35    134.23 o 
 -17   7  13      154.27      182.31     77.40 o 
 -15   7  13       41.57       54.83     49.37 o 
 -13   7  13      380.91      547.23     87.13 o 
 -11   7  13       21.53       -1.00     54.80 o 
  -9   7  13       44.62        3.40     51.08 o 
  -7   7  13       19.24       69.03     46.96 o 
  -5   7  13        7.47      164.83     64.39 o 
  -3   7  13       51.21       67.70     69.58 o 
 -18   8  13      183.76      341.19     93.39 o 
 -16   8  13      179.50      358.92     96.96 o 
 -14   8  13       20.11       -7.69     52.98 o 
 -12   8  13      270.32      356.82    138.76 o 
 -10   8  13        3.64       80.26     61.17 o 
  -8   8  13       65.12       86.61     71.36 o 
  -6   8  13        1.13      -38.14     70.55 o 
  -4   8  13      151.30        2.55     77.14 o 
 -15   9  13        7.00      -43.57    107.31 o 
 -13   9  13      451.63      550.84    146.81 o 
 -11   9  13      114.95       97.13     66.46 o 
  -9   9  13        0.85       -5.02     54.47 o 
  -7   9  13        0.71       49.58     73.54 o 
  -5   9  13      106.89       61.91    147.96 o 
 -14  10  13       80.03       81.68    101.46 o 
 -12  10  13      457.85      430.99    108.80 o 
 -10  10  13        3.59      -23.23     75.96 o 
  -8  10  13        5.57     -101.02    101.02 o 
 -22   0  14     1088.52      873.74    187.92 o 
 -20   0  14      125.34      217.75    114.80 o 
 -18   0  14     1876.99     1855.68    193.94 o 
 -16   0  14     1621.23     1625.05    159.98 o 
 -14   0  14       27.44      -61.11     61.11 o 
 -12   0  14      534.00      511.50     62.13 o 
 -10   0  14     1328.06     1306.99    127.90 o 
  -8   0  14      769.12      816.58    115.81 o 
  -6   0  14       63.48      110.10    105.46 o 
  -4   0  14     1151.88     1325.92    269.50 o 
  -2   0  14     1239.66     1235.50    201.06 o 
 -21   1  14       96.84      150.76     75.60 o 
 -19   1  14       68.04      135.91     82.24 o 
 -17   1  14     1364.57     1494.62    119.72 o 
 -15   1  14     1920.57     1552.59    118.63 o 
 -13   1  14        3.25        1.87     29.54 o 
 -11   1  14     2244.74     1815.34     69.85 o 
  -9   1  14     2956.70     2772.24    136.15 o 
  -7   1  14       63.45      419.07    191.04 o 
  -5   1  14     1133.25     1278.05    114.59 o 
  -3   1  14     2674.14     2462.22    178.67 o 
  -1   1  14      152.79      325.84    112.11 o 
 -20   2  14       68.09       80.47     96.68 o 
 -18   2  14     1633.03     2191.39    365.38 o 
 -16   2  14      790.26      647.59     79.48 o 
 -14   2  14       23.24       13.95     32.75 o 
 -12   2  14      122.23      155.73     48.81 o 
 -10   2  14      961.16      930.33     65.13 o 
  -8   2  14     1776.88     1625.08    114.61 o 
  -6   2  14        9.13        5.49     48.88 o 
  -4   2  14     2837.75     2894.79    189.25 o 
  -2   2  14     1686.51     1689.01    163.94 o 
 -21   3  14      245.02      212.90    251.40 o 
 -19   3  14     1844.92     1674.80    133.56 o 
 -17   3  14     1553.65     1443.20    127.33 o 
 -15   3  14       72.14       77.03     52.23 o 
 -13   3  14       16.34       54.03     49.79 o 
 -11   3  14      121.68       93.63     52.53 o 
  -9   3  14     2392.52     2149.59     98.65 o 
  -7   3  14      582.00      714.49    128.54 o 
  -5   3  14     1660.64     1679.01    131.24 o 
  -3   3  14     2252.66     2284.27    170.90 o 
 -20   4  14      184.65      215.29    159.16 o 
 -18   4  14     1429.42     1472.90    126.40 o 
 -16   4  14     2216.75     2064.54    112.62 o 
 -14   4  14       97.23      141.63     81.79 o 
 -12   4  14      870.95     1006.77    103.23 o 
 -10   4  14     1542.21     1245.79    189.42 o 
  -8   4  14      998.73     1033.78     78.31 o 
  -6   4  14       54.32       31.97     65.28 o 
  -4   4  14     2372.99     2364.82    164.51 o 
  -2   4  14      828.63      706.73    110.56 o 
 -19   5  14      380.86      427.45    109.94 o 
 -17   5  14      610.25      691.99     74.92 o 
 -15   5  14      563.76      553.72     73.05 o 
 -13   5  14        2.55      -24.78     52.06 o 
 -11   5  14      874.57      794.73     97.52 o 
  -9   5  14      953.48     1063.97    105.30 o 
  -7   5  14      673.50      774.29     79.92 o 
  -5   5  14      686.70      701.77    101.54 o 
  -3   5  14     2365.21     2168.42    188.94 o 
 -18   6  14     1078.08     1046.77    138.64 o 
 -16   6  14      575.67      575.28     82.41 o 
 -14   6  14       66.38      113.55     61.28 o 
 -12   6  14      542.03      643.12     92.53 o 
 -10   6  14      886.80      801.62     96.85 o 
  -8   6  14      428.41      451.31     81.58 o 
  -6   6  14        7.27      -55.35     55.35 o 
  -4   6  14     1267.59     1165.50    124.92 o 
 -17   7  14      281.11      410.72    115.68 o 
 -15   7  14      243.41      217.15     84.56 o 
 -13   7  14       43.46      274.01    118.72 o 
 -11   7  14     1004.62      905.84    107.91 o 
  -9   7  14     1296.92     1357.35    159.95 o 
  -7   7  14        4.39      -13.31     57.93 o 
  -5   7  14     1052.84      977.13    200.84 o 
 -16   8  14      361.76      337.22    133.36 o 
 -14   8  14       53.49       29.86     71.53 o 
 -12   8  14      187.05      399.43     91.16 o 
 -10   8  14      544.88      520.11     92.78 o 
  -8   8  14      464.76      489.34    100.42 o 
  -6   8  14        5.06       36.65    125.54 o 
 -15   9  14        8.77      -32.65     78.42 o 
 -13   9  14      170.42      115.87     88.53 o 
 -11   9  14       18.04      102.79     70.69 o 
  -9   9  14      451.47      393.24    104.93 o 
 -21   1  15       63.05       33.63     62.31 o 
 -19   1  15        0.35      -25.41     68.59 o 
 -17   1  15       41.07       30.25     53.04 o 
 -15   1  15       47.71       -0.30     43.30 o 
 -13   1  15       35.06       92.23     45.65 o 
 -11   1  15       22.84      -23.43    106.53 o 
  -9   1  15        4.34      -51.41     51.41 o 
  -7   1  15       19.84       64.88     53.33 o 
  -5   1  15       11.00      -63.68     63.68 o 
  -3   1  15        7.56       29.65     70.33 o 
 -20   2  15        1.63      117.03     87.90 o 
 -18   2  15        1.86      -59.22     59.22 o 
 -16   2  15        0.55       35.11     54.31 o 
 -14   2  15        7.55       99.55     77.06 o 
 -12   2  15      125.24      121.18     50.29 o 
 -10   2  15        5.07       77.80     49.11 o 
  -8   2  15      323.01      337.82     72.36 o 
  -6   2  15       29.08       50.00     63.56 o 
  -4   2  15       24.64      -62.22     69.76 o 
 -19   3  15        0.05      -51.97     60.08 o 
 -17   3  15        3.12       -7.54     67.27 o 
 -15   3  15      156.52      166.13     57.98 o 
 -13   3  15        4.08      -34.07     48.65 o 
 -11   3  15       10.18       -7.66     45.75 o 
  -9   3  15      259.55      265.24     64.56 o 
  -7   3  15       54.69       76.20     71.29 o 
  -5   3  15      110.87       23.36     63.66 o 
 -20   4  15       39.84      119.73     86.98 o 
 -18   4  15       34.58       18.20     54.82 o 
 -16   4  15       53.04       74.31     55.27 o 
 -14   4  15      293.14      498.94     90.29 o 
 -12   4  15        4.74       94.16     57.35 o 
 -10   4  15      180.03      216.79     67.17 o 
  -8   4  15      166.35      261.99     90.36 o 
  -6   4  15        7.41       35.23     60.42 o 
  -4   4  15       86.45      176.97     75.88 o 
 -19   5  15       46.37       46.64     75.30 o 
 -17   5  15      118.14       41.27     81.24 o 
 -15   5  15      289.26      296.67     78.49 o 
 -13   5  15        2.03       43.62     64.57 o 
 -11   5  15       48.68       22.60     56.51 o 
  -9   5  15      207.60      176.78    194.75 o 
  -7   5  15       54.24       89.88     89.83 o 
  -5   5  15       70.11      125.87     76.43 o 
 -18   6  15        1.85       52.51     89.58 o 
 -16   6  15       30.67        4.17     52.11 o 
 -14   6  15       97.10      120.99     66.96 o 
 -12   6  15      142.87       91.77     71.00 o 
 -10   6  15      167.41      346.57    108.26 o 
  -8   6  15      537.88      743.22    199.94 o 
  -6   6  15        1.89       59.38     80.67 o 
 -17   7  15       68.81      204.73    116.12 o 
 -15   7  15      108.01      324.04    147.66 o 
 -13   7  15      190.09      283.64     84.43 o 
 -11   7  15       19.22      -69.47     69.47 o 
  -9   7  15      494.84      650.08    132.44 o 
 -14   8  15      667.13      572.39    124.31 o 
 -12   8  15        9.91      -24.86     59.11 o 
 -10   8  15     1040.08     1009.56    130.43 o 
 -20   0  16     2465.62     2687.72    263.88 o 
 -18   0  16       62.37      198.56     98.46 o 
 -16   0  16     4801.30     4120.28    279.69 o 
 -14   0  16     2985.90     3451.64    455.31 o 
 -12   0  16      425.76      315.49    209.24 o 
 -10   0  16     3810.16     3755.47    269.20 o 
  -8   0  16     2582.47     2622.65    261.27 o 
  -6   0  16      303.22      518.42    134.27 o 
 -19   1  16      264.44      400.08     85.99 o 
 -17   1  16     1299.25     1230.08    125.64 o 
 -15   1  16     5079.71     4666.49    261.57 o 
 -13   1  16      597.88      751.49    127.41 o 
 -11   1  16     3339.42     3241.97    167.83 o 
  -9   1  16     4672.20     4642.53    234.85 o 
  -7   1  16        2.00       23.55     64.27 o 
 -20   2  16     1617.31     1535.36    145.09 o 
 -18   2  16       27.49      -19.21     50.99 o 
 -16   2  16     3912.13     3710.20    254.15 o 
 -14   2  16     5223.85     5017.56    227.07 o 
 -12   2  16      273.14      219.66     85.55 o 
 -10   2  16     6888.21     6468.69    350.40 o 
  -8   2  16     2030.76     2169.91    150.60 o 
  -6   2  16     1191.72     1158.90    136.10 o 
 -19   3  16      981.76     1019.95    149.24 o 
 -17   3  16     1163.57     1079.55    162.49 o 
 -15   3  16     6027.25     5587.56    312.21 o 
 -13   3  16      753.20      908.80    122.25 o 
 -11   3  16     2978.02     2876.26    225.99 o 
  -9   3  16     4868.25     4924.80    322.84 o 
  -7   3  16       41.42      304.09     92.78 o 
 -18   4  16        4.07        7.30     70.11 o 
 -16   4  16     3122.59     2523.93    307.04 o 
 -14   4  16     3089.03     3169.36    189.36 o 
 -12   4  16      302.53      269.98    133.87 o 
 -10   4  16     5582.57     5905.88    353.07 o 
  -8   4  16     1023.38     1279.51    167.47 o 
 -17   5  16     1130.28      887.49    133.32 o 
 -15   5  16     3776.29     3655.92    219.84 o 
 -13   5  16      532.10      688.55     99.27 o 
 -11   5  16     2799.95     2652.28    234.89 o 
  -9   5  16     3539.72     3748.05    302.93 o 
 -16   6  16     2516.29     2365.11    217.34 o 
 -14   6  16     1970.00     2112.18    166.08 o 
 -12   6  16       43.02       36.04     82.18 o 
 -10   6  16     3857.42     3624.71    284.28 o 
 -17   1  17        0.04       55.44    107.69 o 
 -15   1  17        5.35      -10.04    137.26 o 
 -13   1  17        4.91      125.20    155.68 o 
 -11   1  17        5.55       76.09     71.67 o 
  -9   1  17        0.15      129.97     91.50 o 
 -18   2  17        0.86     -174.09    174.09 o 
 -16   2  17      106.04      221.87    169.07 o 
 -14   2  17       52.69      328.09    207.57 o 
 -12   2  17       68.88      121.73     79.98 o 
 -10   2  17        8.71       -0.22     75.05 o 
 -17   3  17        2.53       13.88     82.02 o 
 -15   3  17       99.27      139.94    123.46 o 
 -13   3  17       36.34      137.45    112.15 o 
 -11   3  17       54.90       36.85    158.61 o 
 -16   4  17        5.15      -70.74    109.91 o 
 -14   4  17      233.12      339.78    199.20 o 
 -12   4  17       24.27       23.60    122.20 o 
                                                 
